# Supplementary material for: High Neutrophil-to-Lymphocyte Ratio Is an Early Predictor of Bronchopulmonary Dysplasia
Source: Front Pediatr. 2019 Nov 12;7:464. doi: 10.3389/fped.2019.00464 (PMC6861376; doi:10.3389/fped.2019.00464)
Supplement: Supplementary Table 1 — The original data of the research. [file Data_Sheet_1.xlsx]

## Sheet: 统计基本信息(排除标准已剔除）原始数据,胎龄排序
住院号	姓名	出生日期	胎龄（周）	胎龄（周..）	胎龄（<28w=1,28-29+6=2，30-31+6=3）	胎龄（每个胎龄分组）	胎龄（日）	性别（男=1，女=0）	产前应用地塞米松（是=1，否=0）	BW （g）	适于胎龄为0，小于胎龄为1，大于胎龄为2	1分钟APGAR评分	5分钟APGAR评分	ARDS=1，无=0	固尔苏治疗（是=1，否=0）	CPAP治疗时间(天)	CPAP治疗时间(小时)	SIMV治疗时间	SIMV治疗时间小时	维生素D,生后2周	维生素D干预剂量（700u为1，900u为0，其他的话直接备注，剔除）	生后4周	生后6周	生后8周	维生素D干预	生后10周	生后12周	生后14周	生后16周	24小时，WBC	N#	L#	N/L	PLT	PLTLR	72小时WBC	N#	L#	N/L	BPC	PLTLR	7天，WBC	N#	L#	N/L	BPC	PLTLR	2周，WBC	N#
1423328	陈萍英女	2017-10-06	24+3	24.43	1	1	171	0	0	650	0	6	7	1	1	31	744	54	1296					54.49	900u	111.4	138.1	97.82	111.9	35.72	30.0048	3.2148	9.33333	292	90.8299							19.91	15.3307	3.1856	4.8125	196	61.5269	8.83	4.6799
1423328	陈萍英女	2017-10-06	24+3	24.43	1	1	171	0	0	650	0	6	7	1	1	31	744	50	1200					54.49						35.72	30.0048	3.2148	9.33333	292	90.8299							19.91	15.3307	3.1856	4.8125	196	61.5269	8.83	4.6799
1465868	李笑玲子A	2018-03-12	24+4	24.57	1	1	172	1	0	750	0	4	9	1	1	0	0	31	744											6.67	3.34	2.81	1.18861	199	70.8185	7.37	2.8743	2.8006	1.02632	128	45.7045	25.38	13.1978	6.345	2.08003	58	9.14106	16.53	7.71
1331699	孙玲俐子	2016-10-14	25+3	25.43	1	2	178	1	0	930	0	4	9	1	1	2	48	30	720	31.02	0	58.5								14.71	9.2673	3.2362	2.86364	188	58.0928	14.08	7.744	3.9424	1.96429	150	38.0479	11.79	6.1308	4.5981	1.33333	109	23.7054
1331701	孙玲俐女	2016-10-14	25+3	25.43	1	2	178	1	0	780	0	6	9	1	1	42	1008	11	264	33.37	0	49.1								47.3	31.218	6.622	4.71429	169	25.521	69.3	49.203	8.316	5.91667	242	29.1005	23.52	14.81	6.59	2.24734	125	18.9681	9.98	4.46
1272427	杨立苗子	2016.2.16	25+6	25.86	1	2	181	1	0	950	0	4	7	1	1	50	1200	5	120	36.3	650u						68.5			9.73	5.83	2.91	2.00344	263	90.378	20.43	14.09	2.24	6.29018	206	91.9643	22.65	13.36	5.66	2.36042	281	49.6466
1461198	黄建群女	2018-02-23	26	26	1	3	182	0	1	630	0	1	3	1	1	40	960	28	672	46.48	0		61.38	55.12						6.79	3.6666	1.833	2.00033	236	128.751	8.62	4.2238	3.3618	1.25641	175	52.0554	10.64	6.2776	3.192	1.96667	146	45.7393
1461197	黄建群子	2018-02-23	26	26	1	3	182	1	1	980	0	1	3	1	1	20	480	30	720	49.07	0		58.38	124						11.56	9.0168	0.9248	9.75	245	264.922	14.86	10.5506	1.9318	5.46154	162	83.8596							14.51	7.08
1365365	陈雪香子	2017-02-28	26+2	26.29	1	3	184	1	1	1000	0	8	9	1	1	28	672	0	0		0	29.3	20.85							4.5	2.925	0.99	2.95455	271	273.737							5.3	2.1	2.61	0.804598	98	37.5479	6.74	1.1
1285828	杨菊花子A	2016.4.9	26+3	26.43	1	3	185	1	1	1120	0	6	9	1	1	22	528	11	264	53.32	650u	51.34	58.83	42.81		80.85				11.11	7.33	2.44	3.0041	209	85.6557	6.5	3.83	2.14	1.78972	224	104.673	7.96	3.59	2.57	1.39689	269	104.669
1232584	陈珊珊女	2015.9.2	26+3	26.43	1	3	185	0	1	1175	0	7	9	1	1	31	744	0	0			33d 59.9								17.05	11.25	3.06	3.67647	203	66.3399							19.62	12.19	4.7	2.59362	260	55.3191	11.08	4.75
1357714	林志景子	2017-02-02	26+5	26.71	1	3	187	1	1	1070	0	9	10	1	1	12	288	0	0	30.58	0		37.65							29.05	24.1115	2.324	10.375	296	127.367	15.12	9.3744	3.9312	2.38462	267	67.9182							12	4.49
1429376	杨琴子	2017-10-27	26+5	26.71	1	3	187	1	0	900	0	6	7	1	1	24	576	15	360				64.32		900u					26.6	17.29	7.714	2.24138	144	18.6674	14.54	10.3234	2.7626	3.73684	252	91.2184	25.01	17.0068	5.002	3.4	118	23.5906	8.82	1.41
1376925	刘建飞女B	2017-04-15	26+5	26.71	1	3	187	0	1	800	0	1	8	1	1	26	624	5	120	21.21	0		38.93	43.74						7.05	4.3005	1.6215	2.65217	273	168.363	8.51	4.26	2.8	1.52143	256	91.4286	7.38	2.79	3.62	0.770718	296	81.768	7.81	1.88
1376924	刘建飞女A	2017-04-15	26+5	26.71	1	3	187	0	1	860	0	8	9	1	1	13	312	17	408	38.36	0		92.76	92.71						37.38	35.1372	1.4952	23.5	265	177.234	49.81	32.3765	6.9734	4.64286	293	42.0168	17.37	12.7	3.8	3.34211	223	58.6842	12.52	3.75
1359674	黄丽妃子	2017-02-07	26+6	26.86	1	3	188	1	1	1130	0	9	8	1	1	21	504	0	0	58.96	0	75.36	58.49	48.74						7.79	3.26	3.22	1.01242	191	59.3168	11.68	7.2416	3.504	2.06667	251	71.6324	18.08	8.8592	5.424	1.63333	324	59.7345	11.48	3.444
1359675	黄丽妃女	2017-02-07	26+6	26.86	1	3	188	1	1	940	0	9	8	0	0	17	408	1	24	53.11	0	66.56	61.26	58.11		51.2	20.71			15.07	10.8504	2.7126	4	293	108.014	15.65	10.1725	4.2255	2.40741	15.43	3.65164	7.58	5.21	5.424	0.960546	401	73.9307	9.78	3.1
1376822	金丽艳子	2017-04-14	27	27	1	4	189	1	0	1040	0	8	9	1	1	27	648	0	0		0	72.24	68.6	45.68						47.69	37.6751	3.8152	9.875	187	49.0145	26.72	17.45	5.74	3.04007	115	20.0348	31.35	22.8855	6.5835	3.47619	120	18.2274	15.02	6.28
1398173	陈晶晶女B	2017-07-06	27+1	27.14	1	4	190	0	1	1030	0	1	5	1	1	31	744	17	408	62.96（生后20天）	650U		53.65							3.97	0.72	2.99	0.240803	128	42.8094	10.74	5.6922	2.3628	2.40909	123	52.0569	14.51	11.3178	2.465	4.5914	248	100.609	10.76	8.46
1398172	陈晶晶女A	2017-07-06	27+1	27.14	1	4	190	0	1	890	0	1	6	1	1	41	984	5	120	51.5	0					69.58				2.2	1.364	0.286	4.76923	95	332.168	16.01	7.5247	3.6823	2.04348	87	23.6265	6.23	1.9936	1.869	1.06667	275	147.138
1469081	杨雪娇子B	2018-03-22	27+1	27.14	1	4	190	1	1	970	0	8	4	1	1	0	0	48	1152	44.18	0	36.61	42.26							9.29	3.9018	3.8089	1.02439	366	96.0907	17.49	13.6422	2.2737	6	274	120.508	30.11	19.5715	4.8176	4.0625	237	49.1946	25.6	19.456
1422636	缪海素女	2017-10-01	27+2	27.29	1	4	191	0	1	850	0	6	9	1	1	42	1008	2	48	66.27	0	74.59	69.54			66.55	54.89			10.11	6.4704	2.686	2.40894	201	74.8325	10.65	4.22	3.55	1.18873	144	40.5634							20.29	14.21
1217407	徐碎兰女A	2015.7.4	27+2	27.29	1	4	191	0	0	925	0	10	10	1	1	5	120	8	192					47d 54.7		75d 63.32				22.08	17.66	1.55	11.3935	368	237.419	11.69	4.87	4.61	1.0564	401	86.9848							11.47	3.39
1242736	刘玉兰子	2015.10.16	27+2	27.29	1	4	191	1	1	700	0	6	7	1	1	32	768	17	408				5w 41.33	7w 54.47						3.7	1.48	1.77	0.836158	195	110.169	3.94	1.18	1.65	0.715152	116	70.303	8.09	3.15	3.31	0.951662	148	44.713	7.83	3.49
1384119	罗龙凤女	2017-05-13	27+3	27.43	1	4	192	0	1	1000	0	3	8	1	1	27	648	0	0	55.74	650U															7.48	5.1612	1.1968	4.3125	151	126.17							9.77	4.49
1346742	林肖杨女	2016-12-13	27+3	27.43	1	4	192	0	1	1160	0	10	10	1	1	9	216	0	0	67.86	0	54.8	71.05							28.03	17.0983	6.1666	2.77273	348	56.433	38.1	26.289	4.572	5.75	386	84.4269	13.16	5.46	5.87	0.930153	365	62.1806	8.17	1.88
1346742	林肖杨女	2016-12-13	27+3	27.43	1	4	192	0	1	1160	0	10	10	1	1	10	240	1	24	67.86	0	54.8	71.05	62.25						28.03	17.0983	6.1666	2.77273	348	56.433	38.1	26.289	4.572	5.75	386	84.4269	13.16	5.46	5.87	0.930153	365	62.1806	8.17	1.88
1222920	王建萍女B	2015.7.27	27+3	27.43	1	4	192	0	1	1060	0	8	9	1	1	13	312	35	840				31.36	54.8		27.72	51.53			8.9	6.7	1.3	5.15385	242	186.154	16.11	12.88	2.25	5.72444	161	71.5556	19.24	10.58	4.81	2.19958	153	31.8087	9.7	4.48
1222919	王建萍女	2015.7.27	27+3	27.43	1	4	192	0	1	870	0	8	9	1	1	42	1008	3	72				35.19	32.35		26.64	38.9			12	9.1	1.9	4.78947	376	197.895	19.04	12.78	3.52	3.63068	466	132.386							6.61	1.87
1296086	沙程颖女A	2016.5.22	27+4	27.57	1	4	193	0	0	710	0	5	9	1	1	6	144	5	120	28.26	500u	33.71	35.44	43.63		34.03	36.27			38.83	36.11	0.77	46.8961	104	135.065	20.49	13.93	3.89	3.58098	100	25.7069	16.79	10	3.52	2.84091	158	44.8864	11.06	3.05
1296085	沙程颖女B	2016.5.22	27+4	27.57	1	4	193	0	0	940	0	5	9	1	1	4	96	8	192	33.87	650u	41.45	44.39	49.46		10				13.18	9.09	1.97	4.61421	121	61.4213	17.48	11.53	3.67	3.14169	149	40.5995	7.17	3.25	2.46	1.32114	139	56.5041	7.48	0.54
1295068	刘丽华子	2016.5.17	27+4	27.57	1	4	193	1	1	1000	0	1	8	1	1	23	552	36	864			53.51		116.4		107.8	99.64			5.96	1.49	2.68	0.55597	130	48.5075	2.19	0.94	0.74	1.27027	70	94.5946	4.65	2.09	1.95	1.07179	124	63.5897	9.68	4.56
1300714	张菊香子	2016.6.10	27+5	27.71	1	4	194	1	1	1140	0	9	9	1	1	11	264	0	0	43.18	650u	43.21	52.46	20.93						7.7	3.54	2.54	1.3937	218	85.8268	19.32	13.13	4.63	2.83585	274	59.1793	18.05	9.24	5.46	1.69231	307	56.2271	10.55	2.01
1442952	范青娇子	2017-12-16	27+5	27.71	1	4	194	1	0	1150	0	6	8	1	0	26	624	0	0	88.97	0	54.32	73.64	53.73						14.5	9.715	2.9	3.35	183	63.1034							15.2	8.36	4.408	1.89655	261	59.2105	11.11	4.16
1433108	黄未兰女	2017-11-09	27+5	27.71	1	4	194	0	1	970	0	8	8	1	1	4	96	1	24	59.7	0	64.15	52.14	37.17						14.98	5.6924	4.494	1.26667	142	31.5977	23.76	13.3056	4.0392	3.29412	233	57.6847	20.65	12.47	5.11	2.44031	221	43.2485
1461529	王莹子A	2018-02-24	27+6	27.86	1	4	195	1	1	1120	0	7	10	1	1	38	912	0	0	37.09	0		43.88							11.82	6.61	4.25	1.55529	251	59.0588	16.59	10.15	4.23	2.39953	257	60.7565	11.52	4.36	5.22	0.835249	205	39.272	8.09	1.26
1327940	孙建平子	2016-09-27	27+6	27.86	1	4	195	1	1	1080	0	8	10	1	1	6	144	1	24	51.42	0		68.78							30.97	25.3954	3.097	8.2	182	58.7665							21.75	14.03	4.43	3.16704	171	38.6005	9.81	3.46
1327940	孙建平子	2016-09-27	27+6	27.86	1	4	195	1	1	1080	1	8	10	1	1	40	960	3	72	51.42	0		68.78							30.97	25.3954	3.097	8.2	182	58.7665							21.75	14.03	4.43	3.16704	171	38.6005	9.81	3.46
1374770	林金钗女	2017-04-07	27+6	27.86	1	4	195	0	1	1000	0	8	9	1	1	24	576	0	0	59.4	0	49.46	41.98	41.63						8.83	5.4	1.93	2.79793	279	144.56	14.68	6.7528	5.2848	1.27778	327	61.8756	11.4	6.12	3.42	1.78947	416	121.637	10.47	5.83
1282162	吴善调女	2016.3.25	28	28	2	5	196	0	1	1280	0	6	9	1	1	0	0	0	0	41.58	650u	54.58	62.45	75.17						23.16	17.6	3.01	5.84718	237	78.7375							43.31	30.3	9.88	3.0668	311	31.4777	15.8	6.43
1384776	乔洁女B	2017-05-16	28+1	28.14	2	5	197	0	1	1300	0	6	9	1	1	1	24	1	24	41.12	0		27.73							9.08	4.3584	3.4504	1.26316	364	105.495	7.65	1.78	4.7	0.378723	344	73.1915							12.57	3.21
1422988/1429619	章晶晶子A/林传诚	2017-10-05	28+1	28.14	2	5	197	1	1	1370	0	6	9	1	1	22	528	0	0	54.71	0			44.61						5.85	3.4515	1.4625	2.36	124	84.7863	8.18	3.7628	2.2904	1.64286	107	46.7167							14.23	6.16
1428794	徐媛媛女	2017-10-25	28+1	28.14	2	5	197	0	1	1330	0	9	10	1	1	3	72	0	0	59.59	0	43.83	33.3	43.28						20.59	11.5304	6.3829	1.80645	381	59.6907	21.94	12.2864	7.4596	1.64706	388	52.0135							10.19	3.24
1312436	蔡明英子	2016.7.27	28+1	28.14	2	5	197	1	1	1090	0	5	8	1	0	17	408	0	0	18.47	650u									10.21	6.73	1.42	4.73944	255	179.577	10.92	4.7	4.29	1.09557	247	57.5758	13.23	4.94	5.45	0.906422	230	42.2018	10.56	3.02
1422989/1429618	章晶晶子B/林传龙	2017-10-05	28+1	28.14	2	5	197	1	1	1430	0	6	9	1	1	6	144	0	0	53.29	0			34.82						7.14	4.7838	1.428	3.35	140	98.0392	7.97	3.8256	2.3113	1.65517	110	47.5923	11.45	3.17	5.23	0.606119	216	41.3002	10.34	3.9
1384774	乔洁女A	2017-05-16	28+1	28.14	2	5	197	0	1	1200	0	6	9	1	1	14	336	11	264	37.02	0	29.56	29.66	33.23						10.36	5.8016	3.2116	1.80645	272	84.693							7.54	0.85	5.45	0.155963	204	37.4312	5.09	1.27
1367399	黄婷婷子	2017-03-08	28+1	28.14	2	5	197	1	1	1270	0	9	9	1	1	16	384	6	144	20.42	0		28.66							9.34	6.538	2.2416	2.91667	216	96.3597	13.56	8.9496	2.712	3.3	212	78.1711							17.42	8.5358
1214762	陈利女A	2015.6.24	28+2	28.29	2	5	198	0	1	960	1	0	9	1	1	26	624	1	24				37d 29.07			65d 20.11	81d 65.07			8.32	3.05	4.1	0.743902	165	40.2439	5.37	2	2.42	0.826446	167	69.0083							10	3.79
1214763	陈利女B	2015.6.24	28+2	28.29	2	5	198	0	1	970	1	6	9	1	1	33	792	5	120					41.27						7.23	4.04	2.09	1.93301	211	100.957													8.62	2.48
1181429	李林飞女	2015.2.4	28+3	28.43	2	5	199	0	1	1350	0	10	10	1	1	3	72	0	0	47.05	650u									7.54	3.77	3.46	1.0896	308	89.0173	7.42	2.44	3.78	0.645503	182	48.1481							8.1	1.67
1186288	李冯冯子B	2015.2.27	28+3	28.43	2	5	199	1	0	1120	0	10	10	1	1	3	72	0	0				32.05							7.86	2.21	5.26	0.420152	192	36.5019													6.88	1.43
1186289	李冯冯子A	2015.2.27	28+3	28.43	2	5	199	1	0	1140	0	10	10	1	0	0	0	0	0	24.72	1		55.41							28.75	23	4.31	5.33643	271	62.877	15.35	9.21	4.2	2.19286	322	76.6667							9.78	3.48
1440685	李小凤女	2017-12-06	28+4	28.57	2	5	200	0	1	1600	0	10	10	1	0	3	72	0	0	40.33	0		39.7							8.79	4.34	3.97	1.0932	309	77.8338							9.34	3.04	4.62	0.658009	467	101.082	9.04	2.3
1255577	项丽丽女B	2015.12.7	28+4	28.57	2	5	200	0	1	970	1	6	10	1	1	27	648	5	120	19d 20.3	650u	33d 18.16	46d 34.21	60d 42.3		73d 57.86				6.67	4.46	1.6	2.7875	214	133.75	8.19	3.27	4.42	0.739819	163	36.8778	11.65	3.73	4.11	0.907543	210	51.0949	13.13	8.79
1388169	项瑞荣子	2017-05-29	28+4	28.57	2	5	200	1	0	1320	0	6	9	1	0	17	408	1	24	29.23	0	44.23	43.91	64.2						9.14	6.855	1.9194	3.57143	250	130.249													9.89	2.96
1255578	项丽丽女A	2015.12.7	28+4	28.57	2	5	200	0	1	1010	0	5	10	1	1	21	504	1	24	40.38	650u		45d 46.39			73d 67.44				8.93	4.82	2.41	2	194	80.4979							19.29	11.57	4.43	2.61174	338	76.298	8.74	2.88
1254260	温文丽子	2015.12.1	28+4	28.57	2	5	200	1	1	1045	1	5	8	1	1	15	360	1	24	37.01	0	41.65					81d 96.44			7.92	4.25	2.9	1.46552	264	91.0345							14.02	6.81	3.38	2.01479	283	83.7278	14.03	5.37
1178007	向有珍子	2015.1.21	28+4	28.57	2	5	200	1	1	1400	0	6	9	0	0	0	0	0	0			51.8			400u		62.45			10.98	4.5	5.38	0.836431	271	50.3717	8.27	2.32	4.98	0.465863	190	38.1526							12.44	3.95
1421871	谢琼宇子	2017-09-28	28+5	28.71	2	5	201	1	0	1100	0	1	6	0	0	0	0	0	0		0	42.1		23.7						6.96	5.1504	1.6008	3.21739	207	129.31	8.2	2.04	4.5	0.453333	219	48.6667							11.31	3.34
1400860	李莹莹子	2017-07-19	28+5	28.71	2	5	201	1	1	1370	0	8	9	1	1	18	432	0	0	63.31	0		35.16	59.21						4.98	1.3944	3.1374	0.444444	255	81.2775	5.53	1.659	2.7097	0.612245	184	67.9042
1435515	黄洁子	2017-11-19	28+5	28.71	2	5	201	1	1	1580	0	9	10	0	0	7	168	0	0	29.78	0	28.14								6.23	2.73497	2.52315	1.08395	274	108.594	7.58	3.7142	2.8046	1.32432	241	85.9303							12.58	4.09
1425810	程慧子	2017-10-15	28+5	28.71	2	5	201	1	1	1220	0	7	9	1	1	28	672	2	48					29.5						6.18	4.18	1.56	2.67949	185	118.59	5.86	1.8	3.42	0.526316	174	50.8772							7.17	2.06
1422259	金莉菜女B	2017-09-29	28+5	28.71	2	5	201	0	1	1130	0	7	10	1	1	22	528	0	0	77.18	0									12.64	8.3424	2.2752	3.66667	260	114.276	30.59	20.4953	6.118	3.35	381	62.2753	20.89	11.0717	7.1026	1.55882	461	64.9058	14.21	7.6734
1422260	金莉菜女A	2017-09-29	28+5	28.71	2	5	201	0	1	1110	0	8	10	1	1	6	144	0	0	65.28	650U		52.11	42.81						12.63	8.841	2.2734	3.88889	278	122.284	24.76	15.1036	4.4568	3.38889	363	81.4486							16.26	8.6178
1354614	冯学琴女	2017-01-15	28+5	28.71	2	5	201	0	1	1270	0	7	8	1	1	2	48	0	0	37.14	0	20	22.27	33.08						6.85	2.74	3.973	0.689655	290	72.9927	8.91	3.56	3.31	1.07553	211	63.7462							9.37	3.76
1425705	谢李梅女	2017-10-14	28+5	28.71	2	5	201	0	1	1250	0	9	10	1	0	7	168	0	0	56.62	650U	58.52	67.1							13.48	8.762	3.1004	2.82609	294	94.8265	11.78	6.53	3.17	2.05994	142	44.795	13.52	6.76	3.84	1.76042	316	82.2917	11.59	4.83
1359813	李淑静子	2017-02-07	28+6	28.86	2	5	201	1	1	930	1	8	9	1	1	30	720	0	0	44.8	0	44.45	38.88	39.52		33.78	18.49			2.63	1.4991	0.789	1.9	107	135.615	4	2.02	1.19	1.69748	98	82.3529	8.02	3.8496	1.3634	2.82353	156	114.42	7.79	5.8
1439346	朱素芳子B	2017-12-03	28+6	28.86	2	5	202	1	1	1430	0	8	8	1	1	12	288	0	0	26	0	29.96	32.32							6.82	4.5694	1.705	2.68	176	103.226													7.05	1.04
1439345	朱素芳子A	2017-12-03	28+6	28.86	2	5	202	1	1	1230	1	1	9	1	1	5	120	1	24	32.97	0		34.09							7.9	5.925	1.343	4.41176	120	89.3522	6.7	1.92	3.38	0.568047	120	35.503							9.35	1.48
1346469	宋春素子	2016-12-12	28+6	28.86	2	5	202	1	1	1360	0	8	9	1	1	0	0	0	0	48.86	650U	55.64	53.38							17.03	11.5804	2.3842	4.85714	240	100.663	8.45	3.72	3.15	1.18095	255	80.9524							9.21	3.87
1416628	郑朵子	2017-09-08	28+6	28.86	2	5	202	1	1	1300	0	4	7	1	0	15	360	2	48	59.21	650U	20.85	19.63	32.61						9.85	4.56	4.29	1.06294	269	62.704	10	6	3	2	236	78.6667	14.84	7.42	6.5296	1.13636	282	43.1879	10.74	3.49
1346484	颜美芬女	2016-12-12	28+6	28.86	2	5	202	1	1	1300	1	3	7	1	1	7	168	1	24	43.92	650U	56.03	51.14	66.2						14.8	9.472	2.368	4	234	98.8176	11.76	6.02	3.57	1.68627	174	48.7395							12.3	5.51
1248370	许楚楚子	2015.11.8	28+6	28.86	2	5	202	1	0	1460	0	10	10	0	0	0	0	0	0		650u	37.66								22	17.8	2.9	6.13793	284	97.931	11.75	6.5	2.85	2.2807	269	94.386							12.68	4.31
1288133	冯蔡华女B	2016.4.19	29	29	2	6	203	0	0	1470	0	9	9	1	1	10	240	1	24	47.03	650u	69.14		44.28						7.96	4.05	3.1	1.30645	183	59.0323	7.57	0.95	5.59	0.169946	141	25.2236	14.28	3.98	6.82	0.583578	139	20.3812	9.47	4.52
1288132	冯蔡华女A	2016.4.19	29	29	2	6	203	0	0	1240	0	9	9	1	0	0	0	0	0	65.08	650u	65.05	36.78							8.5	4.5	3.4	1.32353	178	52.3529	6.92	1.73	3.67	0.47139	184	50.1362	7.95	2.05	3.6	0.569444	237	65.8333	5.26	1.08
1270649	陈月娥女	2016.2.11	29	29	2	6	203	0	1	1060	0	9	9	0	0	1	24	0	0	66.11	650u									17.96	9.51	5.02	1.89442	310	61.753						#DIV/0!							16.34	6.96
1195130	林晓梅女	2015.4.3	29	29	2	6	203	0	1	1340	0	6	8	1	1	0	0	0	0	49.68	400u									7.83	4.22	2.66	1.58647	187	70.3008						#DIV/0!							10.76	3.92
1456494	贾新新女	2018-02-03	29	29	2	6	203	0	0	1030	1	4	9	1	1	8	192	0	0	58.74	0	62.47								5	2.75	1.75	1.57143	64	36.5714	4.08	2.24	1.2648	1.77103	59	46.6477	5.47	1.4769	2.735	0.54	122	44.6069	5.86	1.93
1448123	韩跃男子	2018-01-04	29	29	2	6	203	1	1	1530	0	6	9	1	1	13	312	4	96	33.52	650U	38.87	49.26	67.68						13.61	12.249	0.8166	15	138	168.993	8.29	3.64	2.98	1.22148	145	48.6577							12.05	5.33
1323735	任先女	2016-09-09	29	29	2	6	203	0	1	1120	0	7	9	1	1	30	720	3	72	35.87	0			42						15.93	9.3987	6.2127	1.51282	260	41.8498						#DIV/0!							11.94	5.09
1184719	吴洁女	2015.2.24	29	29	2	6	203	0	1	1020	1	10	10	0	0	0	0	0	0				47.57							13.47	5.79	5.38	1.07621	340	63.197						#DIV/0!							8.49	3.31
1430449	潘玉叶女	2017-10-31	29	29	2	6	203	0	1	1120	0	9	10	1	1	4H	#VALUE!	0	0	69.38	0		61.94	58.76						23.01	17.0274	3.61257	4.71338	379	104.911						#DIV/0!							6.53	1.46
1404411	陈丽敏子	2017-07-27	29+1	29.14	2	6	204	1	1	1270	0	9	10	1	1	13	312	0	0	44.22	0									6.79	3.25	2.76	1.17754	234	84.7826	7.11	1.4931	4.1949	0.355932	159	37.9032							7.81	1.18
1335802	彭杨菲女A	2016-10-31	29+1	29.14	2	6	204	0	1	1000	1	5	8	1	1	4	96	0	0	57.6	650U	45.94	56.57	48.47						7.87	3.4628	4.0137	0.862745	195	48.5836	9.71	5.0492	3.0101	1.67742	117	38.8691							8.34	3.14
1425012	林琳琳子	2017-10-12	29+1	29.14	2	6	204	1	1	960	1	5	10	1	1	19	456	0	0		0									9.01	2.7931	2.0723	1.34783	188	90.7205	6.55	2.882	2.62	1.1	185	70.6107							11.45	5.1525
1335805	彭杨菲女B	2016-10-31	29+1	29.14	2	6	204	0	1	800	1	8	9	1	1	1	24	0	0	33.7	0	35.22	50.95							5.18	2.331	1.9166	1.21622	111	57.9151	4.61	1.2908	1.844	0.7	65	35.2495	5.33	1.41	2.43	0.580247	94	38.6831	2.08	1.13
1222874	瞿舞子A	2015.7.26	29+1	29.14	2	6	204	1	0	900	1	9	10	1	1	6	144	0	0					59.14		67.09				7.9	4.58	2.6	1.76154	150	57.6923	8.14	4.07	3.25	1.25231	158	48.6154							10.4	2.47
1380477	黄艳艳子A	2017-04-29	29+2	29.29	2	6	205	1	1	1160	0	6	9	1	1	8	192	0	0	31.79	0	30.05	26.5	12.07						5.36	2.9	1.61	1.80124	190	118.012	7.51	3.13	3.79	0.825858	220	58.0475							9.98	5.42
1380477	黄艳艳子A	2017-04-29	29+2	29.29	2	6	205	1	0	1160	0	6	9	1	1	3	72	0	0	31.79	0	30.05	26.5	12.07						5.36	2.9	1.61	1.80124	190	118.012	7.51	3.13	3.79	0.825858	220	58.0475							9.98	5.42
1380476	黄艳艳子B	2017-04-29	29+2	29.29	2	6	205	1	1	1360	0	5	9	1	1	15	360	14	336	19.94	0	28.86	32.03	18.6						9.38	6.15	2.21	2.78281	158	71.4932	6.92	2.2144	3.3216	0.666667	159	47.8685
1380476	黄艳艳子B	2017-04-29	29+2	29.29	2	6	205	1	0	1360	0	5	9	1	1	15	360	1	24	19.94	0	28.86	32.03	18.6						5.08	2.45	1.98	1.23737	215	108.586	6.92	2.2144	3.3216	0.666667	159	47.8685
1372869	丁丹子	2017-03-30	29+2	29.29	2	6	205	1	1	1690	0	8	9	1	1	19	456	0	0	32.17	0		17.13	8.95						9.68	4.77	3.47	1.37464	224	64.5533	6.98	1.49	3.91	0.381074	187	47.8261	12.33	4.68	5.41	0.865065	271	50.0924
1357309	陈菜云子	2017-01-29	29+2	29.29	2	6	205	1	1	1540	0	9	10	1	1	0	0	0	0	35.43	0									9.96	4.5816	3.7848	1.21053	257	67.9032						#DIV/0!	10.26	3.75	3.93	0.954198	258	65.6489	10.14	3.94
1324923	林艳子A	2016-09-16	29+2	29.29	2	6	205	1	1	1260	0	10	10	0	0	5	120	0	0	46.62	0	43.63	45.44	70.14						13.06	7.68	3.41	2.2522	252	73.9003	21.5	15.31	3.51	4.36182	287	81.7664	9.14	4.84	3.02	1.60265	169	55.9603	6.99	2.796
1324922	林艳子B	2016-09-16	29+2	29.29	2	6	205	1	1	1330	0	9	10	0	0	0	0	0	0	36.91	0	34.1								8.62	4.59	3.34	1.37425	258	77.2455	9.44	4.04	4.31	0.937355	304	70.5336							6.65	1.38
1324922	林艳子B	2016-09-07	29+2	29.29	2	6	205	1	1	1330	0	9	10	0	0	0	0	0	0	36.91	0	34.1								8.62	4.59	3.37	1.36202	258	76.5579	9.44	4.04	4.31	0.937355	304	70.5336							7.39	2.09
1423353	魏海棠子	2017-10-08	29+2	29.29	2	6	205	1	1	1490	0	6	8	1	0	7	168	2	48	59.61	0	65.03	50.97	72.99						7.69	2.9222	4.3064	0.678571	288	66.8772	6.69	3.0774	2.5422	1.21053	336	132.169							13.7	6.01
1383701	林玲雪女	2017-05-11	29+2	29.29	2	6	205	0	1	1150	0	8	9	1	1	19	456	3	72	37.62	0		43.42	41.22						5.57	2.14	2.91	0.735395	287	98.6254	9.8	4.38	4.53	0.966887	202	44.5916	10.61	3.97	1.21	3.28099	247	204.132	8.38	3.03
1324923	林艳子A	2016-09-07	29+2	29.29	2	6	205	1	1	1260	0	10	10	0	0	5	120	0	0	46.62	0	43.63	45.44	70.14						13.06	7.68	3.41	2.2522	252	73.9003	21.5	15.31	3.51	4.36182	287	81.7664	9.14	4.84	3.02	1.60265	169	55.9603	6.99	2.796
1180134	雷泽群子	2015.1.29	29+2	29.29	2	6	205	1	1	1150	0	5	7	1	1	2	48	1	24					52d 49.3						6.3	4.42	1.29	3.42636	116	89.9225	5.16	2.61	1.49	1.75168	112	75.1678	7.94	3.05	3	1.01667	183	61	10.28	6.57
1219184	凌锋丽女A	2015.7.12	29+3	29.43	2	6	206	0	1	1200	0	10	10	0	0	0	0	0	0					41.17						4.85	2.03	2.13	0.953052	307	144.131	5.7	2.16	3.07	0.703583	375	122.15							6.46	1.46
1422553	项伟伟女	2017-09-30	29+3	29.43	2	6	206	0	1	1200	0	4	3	0	0	8	192	3	72	40.49	0	46.86	51.02	50.88						25.19	17.1292	2.519	6.8	188	74.6328	67.19	53.752	5.3752	10	93	17.3017	64.74	45.178	5.1632	8.75	224	43.3839	26.56	16.62
1219183	凌锋丽子B	2015.7.12	29+3	29.43	2	6	206	1	1	1375	0	10	10	1	1	16	384	0	0							68d 46.08				4.43	1.86	2.21	0.841629	118	53.3937	11.85	7.39	3.19	2.31661	151	47.3354	10.79	4.38	5.3	0.826415	166	31.3208	6.77	1.57
1315178	李思思子	2016.8.7	29+4	29.57	2	6	207	1	1	1650	0	5	9	1	1	2	48	0	0	25.74	650u	26.51	25.75							7.85	3.51	3.62	0.969613	201	55.5249	5.29	1.36	3.12	0.435897	220	70.5128							10.67	4.38
1236877	张凡云女	2015.9.20	29+4	29.57	2	6	207	0	1	1440	0	6	10	1	0	2	48	1	24	39.59	650u	60.44								12.54	10.53	1.63	6.46012	294	180.368	10.64	5.53	3.61	1.53186	298	82.5485							7.39	3.03
1318499	张茹梅女	2016.8.19	29+4	29.57	2	6	207	0	1	1130	0	8	9	0	0	0	0	0	0	56.34	650u	59.28	80.71	64.4		64.92				14.73	9.72	4.12	2.35922	280	67.9612						#DIV/0!							7.45	2.06
1287266	陈春玲子	2016.4.14	29+4	29.57	2	6	207	1	1	1320	0	8	9	0	0	26	624	3	72		650u	56.13	29.02	39.35						4.57	1.09	3.1	0.351613	161	51.9355	14.77	7.97	5.61	1.42068	86	15.3298
1341059	吕辉辉子	2016-11-21	29+4	29.57	2	6	207	1	1	1360	0	5	9	0	0	0	0	0	0	30.68	0		59.47	55.25						12.81	6.2	4.04	1.53465	276	68.3168	13.61	7.6216	4.3552	1.75	369	84.7263							9.49	1.84
1250043	易佩森女	2015.11.14	29+4	29.57	2	6	207	0	1	1030	1	1	9	1	1	23	552	0	0	29.37	0			27.05		24.17				8.78	2.7	5.36	0.503731	250	46.6418	7.85	2.92	4.01	0.72818	172	42.8928							10.64	2.63
1405847	杨克女	2017-08-02	29+4	29.57	2	6	207	0	1	1000	1	7	9	0	1	29	696	1	24	18.82	0	15.5	53.95	64.1						7.06	3.9536	2.824	1.4	136	48.1586	6.6	3.42	2.56	1.33594	84	32.8125	9.73	1.5	7.71	0.194553	260	33.7224	8.87	1.26
1463252	李娟子	2018-03-02	29+5	29.71	2	6	208	1	1	1180	0	10	10	0	0	0	0	0	0	52.55	0	43.89	48.19							7.9	5.214	1.106	4.71429	215	194.394	3.56	0.64	1.98	0.323232	199	100.505							5.13	0.7
1423731	陈少媚女	2017-10-08	29+5	29.71	2	6	208	0	1	1140	0	6	9	0	0	0	0	0	0	42.82	650U	44.94	35.38	32.61						9.9	7.425	2.376	3.125	161	67.7609	8.31	5.49	1.97	2.7868	132	67.0051							8.04	3.26
1387749	黄丽丽女	2017-05-27	29+5	29.71	2	6	208	0	1	1200	0	9	9	1	1	2	48	0	0	53.77	650U	38.28	25.636							15.95	9.57	4.466	2.14286	360	80.609	23.87	15.2768	3.5805	4.26667	339	94.6795	12.48	7.49	3.42	2.19006	458	133.918
1417386	雷丽珍子	2017-09-11	29+5	29.71	2	6	208	1	1	1450	0	9	10	0	0	0	0	0	0	52.39	650U	46.94	28.27							9	6.3	2.16	2.91667	333	154.167						#DIV/0!	10.25	3.39	4.67	0.72591	291	62.3126	8.57	2.1425
1398456	林秋辰子	2017-07-06	29+5	29.71	2	6	208	1	1	1240	0	8	8	1	1	5	120	0	0	30.51	650U		30.63							10.75	6.02	3.3325	1.80645	201	60.3151	8.74	3.059	4.1078	0.744681	196	47.7141							10.32	4.22
1345997	牟倩倩女A	2016-12-10	29+5	29.71	2	6	208	0	1	1600	0	8	10	1	1	0	0	0	0	31.54	650U	32.17								10.37	8.9182	1.037	8.6	214	206.365	8.4	4.77	2.51	1.9004	243	96.8127							8.15	2.92
1345998	牟倩倩女B	2016-12-10	29+5	29.71	2	6	208	0	1	1410	0	6	10	1	1	0	0	0	0	34.88	0	37.56	16.35							9.88	6.422	2.5688	2.5	197	76.6895	7.27	3.9258	2.3991	1.63636	218	90.8674
1200799	赵莲枝子	2015.4.27	29+5	29.71	2	6	208	1	1	1555	0	10	10	0	0	0	0	0	0	67.88	650u									14.09	8.73	4.36	2.00229	386	88.5321						#DIV/0!							11.43	4.3
1437389	刘辉真子	2017-11-25	29+5	29.71	2	6	208	1	1	1650	0	8	9	1	1	3	72	0	0	38.81	0	45.89	35.08							11.92	5.4	5.44	0.992647	257	47.2426	10.26	5.57	3.49	1.59599	233	66.7622							14.43	4.95
1436357	李啊飞子	2017-11-21	29+5	29.71	2	6	208	1	0	1530	0	8	8	0	0	4	96	0	0	29.95	0	42.36	44.36	40.54						23.19	14.64	4.72	3.10169	240	50.8475	17.69	10.0833	5.4839	1.83871	281	51.2409	21.26	13.64	4.56	2.99123	300	65.7895	14.04	6.62
1243623	吴建子A	2015.10.20	29+5	29.71	2	6	208	1	1	1490	0	10	10	1	1	9	216	0	0			36.64	37.64							5.95	2.55	2.73	0.934066	254	93.0403	13.49	11.46	1.88	6.09574	224	119.149	4.69	0.78	2.04	0.382353	212	103.922
1300727	陈莹女	2016.6.10	29+5	29.71	2	6	208	0	1	1120	0	6	10	1	1	3	72	0	0	59.7	650u		58.96	23.43						16.66	11.01	4.52	2.43584	321	71.0177						#DIV/0!	14.01	6.29	6.61	0.951589	311	47.0499	8.49	3.48
1387749	黄丽丽女	2017-05-27	29+5	29.71	2	6	208	0	0	1200	0	9	9	1	1	2	48	0	0	53.77	650U	38.28	25.36							15.95	9.57	4.466	2.14286	360	80.609	23.87	15.2768	3.5805	4.26667	339	94.6795	12.48	7.49	3.42	2.19006	458	133.918
1387548	李晓月女A	2017-05-26	29+6	29.86	2	6	209	0	1	1710	0	9	10	1	1	0	0	0	0	41.33	0									5.94	3.74	3.24	1.15432	304	93.8272	7.71	3.04	3.23	0.941176	288	89.1641							9.16	3.86
1336237	林笑笑子B	2016-11-01	29+6	29.86	2	6	209	1	1	1660	0	8	9	0	0	0	0	0	0	52.4	0	33.89		47.57						9.34	4.67	2.7086	1.72414	173	63.8706	10.3	3.37	4.84	0.696281	212	43.8017							10.97	3.95
1336237	林笑笑子B	2016-11-01	29+6	29.86	2	6	209	1	1	1660	0	8	9	0	0	0	0	0	0	52.4	0	33.89		47.57						9.34	4.67	2.7086	1.72414	173	63.8706	10.3	3.37	4.84	0.696281	212	43.8017							10.97	3.95
1201692	彭海洋女	2015.5.2	29+6	29.86	2	6	209	0	0	1470	0	9	10	1	1	4	96	0	0	38.92	650u									9.1	3.91	4.36	0.896789	157	36.0092	6.61	2.51	3.27	0.767584	237	72.4771	11.17	9.63	1.33	7.2406	183	137.594	5.73	1.18
1387559	李晓月女B	2017-05-26	29+6	29.86	2	6	209	0	1	1530	0	2	1	1	1	1	24	2	48	51.78	650U									5.56	2.38	2.81	0.846975	218	77.5801	9.29	5.18	3.1	1.67097	209	67.4194							10.13	3.68
1374384	董文君子A	2017-04-06	29+6	29.86	2	6	209	1	1	840	0	8	10	1	1	2	48	0	0	30.84	0			84.92						4.09	1.69	2.14	0.78972	214	100	3.47	1	1.25	0.8	144	115.2							8.62	3.72384
1374383	董文君女B	2017-04-06	29+6	29.86	2	6	209	1	1	1370	0	7	10	1	1	12	288	0	0		0		62.38							9.66	5.89	2.71	2.17343	256	94.4649	6.27	1.65	3.29	0.50152	189	57.4468	7.08	1.92	3.46	0.554913	240	69.3642	9.6	1.8
1367522	张敏子	2017-03-09	29+6	29.86	2	6	209	1	1	1710	0	9	9	1	1	23	552	0	0	43.19	0	47.53	34.64	24.38						27.72	15.8006	8.0388	1.96554	243	30.2284	34.9	22.34	8.72	2.56193	289	33.1422	24.21	17.87	4.44	4.02477	364	81.982	14.48	4.61
1379225	王晓子	2017-04-24	30	30	3	7	210	1	1	1620	0	9	10	0	0	0	0	0	0	11.16	0	22.06	16.78							5.05	2.12	2.92	0.726027	156	53.4247	9.54	4.73	3.09	1.53074	161	52.1036							6.14	1.99
1279318	林曼曼子A	2016.3.14	30	30	3	7	210	1	0	1105	1	10	9	1	1	2	48	0	0	68.9	650u	76.49								8.31	2.65	5.23	0.506692	207	39.5793	8.89	4.69	2.71	1.73063	216	79.7048							9.18	3.37
1279325	林曼曼子B	2016.3.14	30	30	3	7	210	1	0	1350	0	6	10	1	1	8	192	0	0	60.79	650u	66.42								5.45	1.74	2.94	0.591837	178	60.5442						#DIV/0!							9.31	3.54
1276178	王云秀女	2016.3.1	30	30	3	7	210	0	0	1410	1	8	10	1	1	1	24	1	24	88.6	650u									4.51	2.79	1.26	2.21429	81	64.2857	5.2	1.82	2.8	0.65	59	21.0714	6.7	2.14	3.68	0.581522	88	23.913	5.28	1.23
1423308	徐海燕子	2017-10-06	30	30	3	7	210	1	1	1240	0	1	9	1	1	3	72	2	48	58.48	0	65.18	56.97	61.74						14.47	11.055	2.6046	4.24441	151	57.9744	12.1	7.14	3.33	2.14414	133	39.9399							10.83	4.69
1316799	虞素洁女B	2016.8.13	30+1	30.14	3	7	211	0	1	1350	0	6	9	0	0	0	0	0	0	54.82	650u	45.27			900u	10w+5d 98.16				6.71	3.62	2.14	1.69159	276	128.972	7.27	3.24	3.04	1.06579	329	108.224	10.52	4.16	3.87	1.074	561	144.961	12.03	3.68
1461606	周青芬子	2018-02-25	30+1	30.14	3	7	211	1	1	1220	0	9	10	0	0	0	0	0	0	36.61	0	57.13								3.55	1.42	2.059	0.689655	60	29.1404	3	0.84	1.65	0.509091	15	9.09091	7.36	2.03	2.65	0.766038	95	35.8491	9.81	3.26
1378037	丁云凤子	2017-04-19	30+1	30.14	3	7	211	1	1	1760	0	6	8	0	0	1	24	0	0	57.82	未使用		43.25							13.17	8.6922	2.8974	3	245	84.5586						#DIV/0!	10.16	5.3848	2.3368	2.30435	249	106.556	6.8	3.83
1217202	周艳丹子A	2015.7.3	30+1	30.14	3	7	211	1	1	1465	0	10	10	0	0	0	0	0	0	50.29	650u		38d 63.82							13.77	5.23	4.4	1.18864	248	56.3636	17.73	9.65	4.44	2.17342	228	51.3514	18.64	9.31	5.63	1.65364	279	49.556	16.32	8.28
1203476	李桂英子	2015.5.8	30+1	30.14	3	7	211	1	0	1130	1	4	9	0	0	0	0	0	0	16.42	0									2.95	0.35	2.41	0.145228	104	43.1535	3.37	0.93	1.71	0.54386	79	46.1988	5.46	0.66	3.89	0.169666	171	43.9589	7.78	1.49
1316800	虞素洁女A	2016.8.13	30+1	30.14	3	7	211	0	1	1380	0	10	10	0	0	0	0	0	0	97.8	未使用	75.49	51.62		900u	10w+5d 99.79				7.27	3.86	3.03	1.27393	212	69.967	6.46	1.79	3.74	0.47861	220	58.8235							11.96	3.14
1380071	魏允子	2017-04-27	30+1	30.14	3	7	211	1	0	1380	0	1	3	1	1	11	264	1	24	53.48	650U			36.07						15.12	5.292	8.4672	0.625	146	17.243	4.98	1.47	2.83	0.519435	81	28.6219	8.56	2.11	3.91	0.539642	120	30.6905	9.28	3.34
1389950	李佳佳子	2017-06-05	30+1	30.14	3	7	211	1	1	1540	0	8	10	1	1	12	288	0	0	39.17	0	36.69								9.25	6.74	2.31	2.91775	196	84.8485	6.72	2.45	2.66	0.921053	177	66.5414	8.01	2.22	3.81	0.582677	279	73.2283	6.96	1.43
1380071	魏允子	2017-04-27	30+1	30.14	3	7	211	1	1	1380	0	1	3	1	1	16	384	1	24	53.48	650U			36.07						15.12	5.292	8.4672	0.625	146	17.243	4.98	1.47	2.83	0.519435	81	28.6219	8.56	2.11	3.91	0.539642	120	30.6905	9.28	3.34
1344342	邵蔚女B	2016-12-04	30+1	30.14	3	7	211	0	1	1520	0	8	10	0	0	0	0	0	0	46.33	0	46.09	44.78							7.36	3.4592	1.104	3.13333	202	182.971						#DIV/0!							12.6	5.03
1344341	邵蔚女A	2016-12-04	30+1	30.14	3	7	211	0	1	1680	0	8	10	0	0	0	0	0	0	43.66	0	47.34								8.92	5.0844	3.3004	1.54054	214	64.8406						#DIV/0!							16.29	10.22
1226306	张玲子B	2015.8.7	30+1	30.14	3	7	211	1	0	1400	0	8	9	1	1	1	24	3	72	41.66	650u		32.9							5.1	1.16	3.52	0.329545	190	53.9773						#DIV/0!							10.74	5.43
1226307	张玲子A	2015.8.7	30+1	30.14	3	7	211	1	0	1380	0	9	10	0	0	6	144	0	0	42.25	650u		29.5							10.56	6.12	3.9	1.56923	227	58.2051						#DIV/0!	9.05	3.01	2.72	1.10662	249	91.5441	11.98	3.72
1187601	柯受苗女	2015.3.4	30+1	30.14	3	7	211	0	1	1430	0	10	10	0	0	0	0	0	0	47.68	650u		66.42	77.99		105.9				28.1	21.07	2.81	7.49822	129	45.9075	31.43	21.68	7.54	2.87533	131	17.374							12.35	4.86
1217203	周艳丹子B	2015.7.3	30+1	30.14	3	7	211	1	1	1230	0	10	10	0	0	3	72	0	0	60.96	1			65.52						5.91	2.95	2.36	1.25	250	105.932	6.03	2.19	2.74	0.79927	259	94.5255
1458662	梁婵娟子B	2018-02-11	30+2	30.29	3	7	212	1	1	1080	1	3	8	1	1	7	168	18	432	53.84	0									4.27	2.7328	1.1956	2.28571	123	102.877	3.61	2.3826	0.722	3.3	64	88.6427	6.32	2.88	2.26	1.27434	152	67.2566	12.83	5.63
1458661	梁婵娟子A	2018-02-11	30+2	30.29	3	7	212	1	1	1240	0	6	9	0	1	17	408	0	0	51.1	0			96.58						9.21	4.9734	2.763	1.8	208	75.2805	6.13	3.065	1.7164	1.78571	172	100.21	6.89	1.9292	3.7206	0.518519	136	36.5532	7.63	2.05
1403439	叶丽斯子	2017-07-25	30+2	30.29	3	7	212	1	1	1790	1	9	10	0	0	0	0	0	0	35.47	0	42.99	41.57							10.02	6.7134	1.503	4.46667	249	165.669	5.42	2.439	2.1138	1.15385	291	137.667							7.92	3.5
1393714	陈春霞子	2017-06-20	30+2	30.29	3	7	212	1	1	1480	0	9	10	0	0	0	0	0	0	59.75	650U	53.67								10.25	7.04	2.58	2.72868	150	58.1395	10.72	5.41	3.39	1.59587	146	43.0678							9.99	3.66
1311614	马芳子A	2016.7.24	30+2	30.29	3	7	212	1	1	1500	0	7	9	0	0	0	0	0	0	51.14	650u	66.27	56.91							27.76	21.65	4.16	5.20433	295	70.9135	14.82	8.29	4.29	1.9324	259	60.373							14.28	4.28
1381135	苏琴女	2017-05-02	30+2	30.29	3	7	212	0	0	1470	0	7	5	0	0	2	48	1	24	28.19	0	31.49	23.91							11.04	0.8832	9.7152	0.0909091	172	17.7042	18.11	9.9605	7.4251	1.34146	168	22.626							12.26	2.5746
1360874	柴海燕子	2017-02-11	30+2	30.29	3	7	212	1	1	1550	0	4	9	0	0	0	0	0	0	8.87	0	24.17	87	88.97						19.58	12.3354	5.0908	2.42308	182	35.7508	13.5	8.65	2.83	3.05654	197	69.6113	10.09	5.29	3.01	1.75748	263	87.3754	10.69	3.2
1311613	马芳子B	2016.7.24	30+2	30.29	3	7	212	1	1	1570	0	6	8	1	1	22	528	5	120	25.35	0	47.94	83.98	91.08						16.42	12.64	2.13	5.93427	150	70.4225						#DIV/0!	19.7	8.66	6.89	1.25689	291	42.2351	18.5	11.1
1258535	林海英子	2015.12.18	30+2	30.29	3	7	212	1	1	910	1	7	10	0	0	0	0	0	0	3W 29.39	650u	5W 32.24		28.31						3.33	1.46	1.69	0.863905	125	73.9645	3.52	1.4	1.4	1	86	61.4286							7.41	2.46
1458297	周集慧女	2018-02-09	30+2	30.29	3	7	212	1	1	980	0	3	8	1	1	32	768	0	0	30.83	0	32.43	46.64	46.43						15.59	6.236	6.8596	0.909091	268	39.0693	10.23	5.3196	4.3989	1.2093	326	74.1094	7.8	2.02	4.78	0.422594	424	88.7029
1323366	潘小孩女	2016.9.8	30+2	30.29	3	7	212	0	1	1290	0	8	10	0	0	0	0	0	0	16.25	0	27.87	21.11	40.29						3.74	1.72	1.45	1.186	210	144.828	6.38	3.82	1.86	2.053	270	145.161							9.71	4.03
1283253	戴微子	2016.3.29	30+2	30.29	3	7	212	1	1	940	1	5	8	0	0	0	0	0	0	43.34	650u	54.93	63.85	45.84						4	1.92	1.6	1.2	217	135.625	6.1	2.92	2.13	1.37089	188	88.2629							6.15	2.18
1444538	林祝秀女	2017-12-22	30+2	30.29	3	7	212	0	1	1480	0	5	9	1	1	32	768	0	0	98.98	0	79.55	63.38	59.08						21.16	14.6004	3.3856	4.3125	64	18.9036	18.55	13.13	3.31	3.96677	9	2.71903	12.44	6.48	4.02	1.61194	110	27.3632	8.01	3.01
1315697	陈钿子	2016.8.9	30+3	30.43	3	7	213	1	1	1560	0	8	10	1	0	3	72	0	0	29.93	650u		5w+1d 26.23							9.43	5.94	2.45	2.42449	231	94.2857	4.22	1.18	2.4	0.491	242	100.833							6.34	1.77
1299422	陈余春女	2016.6.3	30+3	30.43	3	7	213	0	1	1580	0	9	10	0	0	0	0	0	0	68.77	400u									21.66	14.29	5.84	2.44692	201	34.4178						#DIV/0!							8.82	3.7
1296010	夏芝进子B	2016.5.21	30+3	30.43	3	7	213	1	1	1530	0	8	9	0	0	0	0	0	0	33.65	650u	51.97								7.89	1.8	5.33	0.337711	222	41.651	6.01	1.76	2.97	0.592593	192	64.6465							6.96	2.34
1296009	夏芝进子A	2016.5.21	30+3	30.43	3	7	213	1	1	1370	0	10	10	0	0	0	0	0	0	47.17	650u	58.93	65.35							8.54	3.18	4.68	0.679487	251	53.6325	6.61	2.3	2.69	0.855019	172	63.9405	13.24	7.94	2.38	3.33613	302	126.891	8	3.18
1418528	徐连花子	2017-09-15	30+3	30.43	3	7	213	1	1	1460	0	9	10	1	1	15	360	0	0	34.89	0	32.08								7.67	5.6758	1.8408	3.08333	120	65.189	7.59	5.313	1.8975	2.8	96	50.5929	8	2.43	3.79	0.641161	122	32.19	8.43	2.57
1402903	毛宝莲子	2017-07-22	30+3	30.43	3	7	213	1	1	1590	0	9	10	1	1	6	144	0	0	42.83	0	41.37	66.29							6.85	1.94	4.28	0.453271	260	60.7477	6.69	2.85	2.77	1.02888	243	87.7256							10.75	4.46
1225572	李子竣	2015.8.5	30+3	30.43	3	7	213	1	1	1580	0	9	10	0	0	0	0	0	0	住院期间未查										8.32	5.5	1.86	2.95699	239	128.495	10.3	4.22	4.73	0.892178	304	64.2706							10.48	3.82
1181353	吴婷婷女B	2015.2.4	30+3	30.43	3	7	213	0	1	960	1	10	10	0	0	0	0	0	0	51.05	400u	28.66								4.38	0.97	3.08	0.314935	185	60.0649	5.55	1.93	1.97	0.979695	157	79.6954							7.02	2.13
1319097	蔡春草子	2016.8.22	30+3	30.43	3	7	213	1	0	1040	1	6	9	1	0	1	24	0	0	34.57	650u	39.94	63.34	81.28						3.7	0.926	2.51	0.368	105	41.8327	3.51	0.91	1.93	0.471	80	41.4508	5.97	0.74	4.11	0.18	53	12.8954	6.79	1.34
1436646	林建明女	2017-11-22	30+3	30.43	3	7	213	0	0	1310	0	9	9	1	1	29	696	0	0	29.19	0	48.55	42.94	24.97						13.4	7.504	3.484	2.15385	321	92.1355	9.46	5.1084	3.2164	1.58824	247	76.7939							15.94	7.8
1319097	蔡春草子	2016-08-22	30+3	30.43	3	7	213	1	0	1040	1	6	9	1	1	5	120	0	0	34.57	650U	39.94	63.34	81.23						4.79	1.916	2.4908	0.769231	102	40.9507	3.51	0.8775	1.9305	0.454545	80	41.44	7.02	0.92	4.35	0.211494	113	25.977	6.79	1.34
1364549	陈文珍女	2017-02-26	30+4	30.57	3	7	214	0	1	1410	0	8	10	0	0	0	0	0	0	15.83	0									9.32	6.29	1.96	3.20918	207	105.612	7.19	4.0983	1.7975	2.28	179	99.5828							8.88	4.6176
1364549	陈文珍女	2017-02-26	30+4	30.57	3	7	214	0	1	1410	0	8	10	0	0	0	0	0	0	15.83	0									9.32	6.29	1.96	3.20918	207	105.612	7.19	4.0983	1.7975	2.28	179	99.5828							8.88	4.6176
1361721	温银苹子	2017-02-14	30+4	30.57	3	7	214	1	1	1780	0	9	9	0	0	0	0	0	0											9.04	5.78	4.49	1.28731	252	56.1247						#DIV/0!	8.45	3.4646	2.7885	1.24246	225	80.6885
1336344	郭淑玲子	2016-11-02	30+4	30.57	3	7	214	1	0	1660	0	9	10	1	1	2	48	0	0	50.7	0									9.52	4.8552	3.5224	1.37838	334	94.8217						#DIV/0!	9.41	2.23	4	0.5575	425	106.25	10.08	3.4
1201361	罗江桃女	2015.4.30	30+4	30.57	3	7	214	0	1	1300	0	10	10	0	0	0	0	0	0	36	650u									7.31	4.02	1.97	2.04061	195	98.9848						#DIV/0!							10.1	4.14
1399031	王旭梅子	2017-07-09	30+4	30.57	3	7	214	1	1	1620	0	9	10	0	0	0	0	0	0	69.17	未使用									14.66	7.7698			200		15.96	8.09	4.91	1.64766	221	45.0102							11.97	3.12
1388068	高雪雷子	2017-05-29	30+4	30.57	3	7	214	1	0	1450	0	8	8	1	1	6	144	0	0	46.27	0	51.42	44.95	64.68						4.59	1.25	2.85	0.438596	270	94.7368	6.42	4.494	1.0272	4.375	256	249.221	11.92	3.03	5.14	0.589494	220	42.8016	7.42	1.95
1354615	庄海燕子	2017-01-15	30+4	30.57	3	7	214	1	1	1600	0	9	10	1	1	6	144	2	48	19.31	0	34.61	27.96							8.46	5.72	3.13	1.82748	335	107.029	11.47	7.6849	2.294	3.35	169	73.6704							10.38	3.55
1415789	池晓飞子	2017-09-06	30+4	30.57	3	7	214	1	1	1170	1	6	9	1	1	3	72	0	0	46.3	0	42.9	35.14	44.8						7.78	4.47	2.99	1.49498	157	52.5084	5.01	2.66	1.63	1.6319	135	82.8221							10.79	4.74
1262408	付真珍子	2016.1.4	30+5	30.71	3	7	215	1	1	1640	1	9	10	0	0	0	0	0	0	26.03	650u	16.77								7.7	3.59	3.54	1.01412	254	71.7514	7.62	3.2	2.89	1.10727	326	112.803	8.38	2.87	4.02	0.71393	283	70.398	9.74	3.36
1283904	肖爱平子	2016.3.31	30+5	30.71	3	7	215	1	1	1000	1	2	7	1	1	3	72	1	24	23.43	650u	28.06	77.41	42.4		27.5				7.08	2.12	4.81	0.440748	142	29.5218	3.09	0.77	1.56	0.49359	72	46.1538	6.09	1.85	2.16	0.856481	83	38.4259
1408514	李金钗子	2017-08-11	30+5	30.71	3	7	215	1	1	1580	0	8	9	0	1	5	120	0	0	58.49	0									12.06	7.236	3.7386	1.93548	238	63.6602	9.56	4.05	3.06	1.32353	246	80.3922							14.93	5.92
1377011	颜青萍女B	2017-04-16	30+5	30.71	3	7	215	0	0	1490	0	9	10	0	0	0	0	0	0	53.63	0	80.1								10.44	6.0552	3.3408	1.8125	237	70.9411						#DIV/0!							10.02	2.74
1377010	颜青萍子A	2017-04-16	30+5	30.71	3	7	215	0	0	1930	0	9	10	0	0	0	0	0	0	45.94	0	38.93								14.72	10.8928	2.944	3.7	327	111.073						#DIV/0!	11.81	3.92	5.96	0.657718	169	28.3557	11.23	3.83
1335701	郑海燕子	2016-10-31	30+5	30.71	3	7	215	1	0	1930	1	9	10	0	0	0	0	0	0	29.8	0	20.49								15.12	9.072	2.4192	3.75	214	88.459						#DIV/0!							11.07	3.46
1187319	林春梅女	2015.3.4	30+5	30.71	3	7	215	0	1	1820	0	10	10	0	0	0	0	0	0	45.4	400u									13.32	8.52	3.19	2.67085	305	95.6113						#DIV/0!							13.02	6.18
1394486	王静女	2017-06-22	30+5	30.71	3	7	215	0	1	1450	0	9	10	0	0	0	0	0	0	48.59	0	41.72								8.49	4.5846	3.2262	1.42105	323	100.118	8.94	2.9	3.98	0.728643	320	80.402							9.47	2.99
1442546	黄建秋女A	2017-12-14	30+5	30.71	3	7	215	0	1	1580	1	9	10	1	0	8	192	0	0	44.66	0	34.81	56.47	66.06						9.55	6.06	3.06	1.98039	218	71.2418	7.74	2.81	3.27	0.859327	248	75.841
1270149	谷漫子	2016.2.6	30+6	30.86	3	7	216	1	1	1700	0	9	10	0	0	0	0	0	0	37.79	650u	55.77								5.62	2.52	2.24	1.125	234	104.464	6.36	3.1	2.11	1.46919	218	103.318	6.41	1.41	4.16	0.338942	330	79.3269	7.19	1.11
1432291	李素珍女	2017-11-07	30+6	30.86	3	7	216	0	1	1980	0	9	10	0	0	0	0	0	0	36.96	1300U	50.97								11.15	4.906	4.237	1.15789	211	49.7994	11.78	5.7722	4.712	1.225	197	41.8081							10.93	3.79
1370419	胡华丹女	2017-03-20	30+6	30.86	3	7	216	0	1	1620	0	9	10	0	0	0	0	0	0	24.08	未使用	38.35								17.42	11.6714	4.355	2.68	262	60.1607	16.7	10.07	4.77	2.11111	271	56.8134							9.72	3.12
1287686	周冰冰子	2016.4.18	30+6	30.86	3	7	216	1	1	1400	0	7	9	1	1	1	24	0	0	34.79	650u	54.01	29.74	68.19						4.27	2.69	1.11	2.42342	173	155.856	9.61	2.97	4.32	0.6875	208	48.1481	10.24	4.09	3.07	1.33225	195	63.5179	9.19	4.21
1351257	龚爱君子	2017-01-03	30+6	30.86	3	7	216	1	1	1240	0	1	4	1	1	19	456	3	72	43.57	0		64.04							7.73	4.5607	2.0098	2.26923	166	82.5953						#DIV/0!							10.77	4.27
1470023	叶萍萍子	2018-03-26	31	31	3	8	217	1	1	1730	0	9	10	0	0	0	0	0	0	51.8	0	65.7								10.19	4.076	5.1969	0.784314	289	55.6101	9.75	5.29	3.46	1.5289	341	98.5549							13.02	5.08
1461685	卓阿妙子	2018-02-25	31	31	3	8	217	1	1	1910	0	9	10	0	0	0	0	0	0	60.29	0	58.24								14.87	6.9889	5.5019	1.27027	462	83.971	13.83	7.399	4.9788	1.4861	420	84.3577							10.53	3.56
1442115	李敏女	2017-12-13	31	31	3	8	217	0	0	1310	1	8	9	0	0	0	0	0	0	40.08	750u	25.54	20.46							5.78	2.3698	3.2368	0.732143	174	53.7568						#DIV/0!							7	2.16
1437490	黄华女A	2017-11-26	31	31	3	8	217	0	0	1420	0	9	10	1	1	6	144	0	0		0	39.9	40.34							4.57	2.67	2.38	1.12185	95	39.916	15.1	7.3	4.79	1.52401	147	30.6889							15.25	5.22
1432656	吴倩文女	2017-11-08	31	31	3	8	217	0	1	1390	1	8	10	0	0	0	0	0	0	62.81	0	46.85								5.84	2.5696	2.5696	1	249	96.9022	8.62	4.62	2.51	1.84064	230	91.6335							8.05	3.67
1311387	张正红子	2016.7.22	31	31	3	8	217	1	1	1570	0	7	9	1	1	4	96	0	0	33.9	650u									7.05	2.41	3.76	0.640957	194	51.5957						#DIV/0!							11.97	3.8
1284930	郑如飞子	2016.4.6	31	31	3	8	217	1	1	1080	1	8	10	1	1	1	24	0	0	33.35	650u	32.5	36.17							7.18	3.72	2.46	1.5122	232	94.3089	4.76	1.37	2.28	0.600877	244	107.018	8.23	3.04	3.46	0.878613	236	68.2081	7.82	2.66
1218811	赵孝茹子	2015.7.10	31	31	3	8	217	1	1	1690	0	10	10	0	0	0	0	0	0	住院期间未查										9.66	5.7	3.4	1.67647	275	80.8824	13.2	6.99	3.82	1.82984	88	23.0366							7.69	2.61
1180440	王赛女	2015.1.30	31	31	3	8	217	0	1	1790	0	3	8	0	0	0	0	0	0	57.33	400u									7.79	4.36	2.64	1.65152	199	75.3788						#DIV/0!							6.79	2.29
1288347	陈帆女	2016.4.19	31	31	3	8	217	0	1	1650	0	9	10	1	1	3	72	4	96	28.58	0		46.39							9.94	5.36	3.57	1.5014	315	88.2353						#DIV/0!	10.49	2.5	5.36	0.466418	273	50.9328	7.16	2.7
1437491	黄华女B	2017-11-26	31	31	3	8	217	0	0	1640	0	6	8	1	1	6	144	2	48											11.94	8.358	3.1044	2.69231	149	47.9964	11.65	5.11	5.12	0.998047	164	32.0312							16.82	6.62
1270587	林霞女A	2016.2.11	31+1	31.14	3	8	218	0	1	1610	0	8	10	0	0	0	0	0	0	36.47	650u									6.12	3.3	2.32	1.42241	256	110.345	4.82	1.44	2.36	0.610169	274	116.102							7.03	1.25
1270586	林霞子B	2016.2.11	31+1	31.14	3	8	218	1	1	1860	0	5	9	0	0	0	0	0	0	37.53	650u									9.5	6.64	2.59	2.56371	254	98.0695	5.8	1.71	3.3	0.518182	286	86.6667							6.99	2.46
1468782	吴文芹女	2018-03-22	31+1	31.14	3	8	218	0	1	1560	0	9	9	0	0	0	0	0	0	42.17	0									8.55	3.933	3.762	1.04545	216	57.4163	6.46	2.26	3.29	0.68693	275	83.5866							10.24	2.69
1461996	余晓丹子	2018-02-26	31+1	31.14	3	8	218	1	1	1630	0	9	10	1	1	4	96	0	0	33.75	0	44.04								6.16	2.032	3.5112	0.57872	256	72.9095	7.09	3.37	2.55	1.32157	256	100.392							8.4	3.05
1440680	刘玉爱子	2017-12-07	31+1	31.14	3	8	218	1	1	1380	0	8	9	1	0	3	72	0	0	30.41	0	32.52	21.62							6.54	2.4198	3.27	0.74	183	55.9633	6.19	2.11	2.63	0.802281	174	66.1597	6.75	1.48	3.37	0.439169	294	87.2404	11.55	4.11
1386526	庄如霞女	2017-05-22	31+1	31.14	3	8	218	0	1	1470	0	8	9	1	1	5	120	0	0	57.76	0	76.01								5.14	2.23	2.63	0.847909	264	100.38	16.35	12.426	1.308	9.5	192	146.789							12.92	3.7
1385236	郑水生子	2017-05-17	31+1	31.14	3	8	218	1	1	1520	0	8	10	1	1	3	72	0	0	36.63	0	28.59	25.91							4.19	2.0112	1.7598	1.14286	251	142.63	9.31	5.26	2.75	1.91273	231	84	11.77	5.12	5.19	0.986513	260	50.0963	7.04	2.52
1247199	陈颖女	2015.11.3	31+1	31.14	3	8	218	0	1	1490	0	8	10	0	0	0	0	0	0	52.44	650u		53.86							13.76	8.67	3.3	2.62727	255	77.2727						#DIV/0!							12.17	4.17
1228270	蒋菀如子B	2015.8.16	31+1	31.14	3	8	218	1	1	1790	0	3	8	1	1	2	48	0	0	49.56	650u	41.79								7.67	4.44	2.3	1.93043	186	80.8696						#DIV/0!							9.86	3.44
1228271	蒋菀如子A	2015.8.16	31+1	31.14	3	8	218	1	1	1560	0	10	10	1	1	0	0	0	0	55.72	650u									8.23	4.5	2.49	1.80723	226	90.7631						#DIV/0!							6.16	2.14
1224235	蒋小敏女	2015.7.31	31+1	31.14	3	8	218	0	0	1430	0	6	9	1	1	6	144	0	0				39d 53.9							5.34	1.76	3.52	0.5	146	41.4773						#DIV/0!							9.19	4.2
1275305	李理忠女	2016.2.27	31+1	31.14	3	8	218	0	1	1530	0	5	9	1	1	4	96	0	0	26.59	0	23.76	17.59							5.1	1.42	3.26	0.435583	221	67.7914	7.26	3.04	3.33	0.912913	241	72.3724							9.99	5.79
1316490	陈丽真女	2016.8.11	31+2	31.29	3	8	219	0	1	1080	1	3	8	0	0	0	0	0	0	35.58	650u	37.97	29.9	42.02	900u					6.45	3.74	1.8	2.07778	200	111.111	7.87	2.67	3.62	0.737569	252	69.6133							8.86	2.86
1307572/1291876	蒋才梽(谢小燕子）	2016.5.4	31+2	31.29	3	8	219	1	0	1910	0	6	9	1	0	0	0	0	0	52.75	650u									8.7	5.7	2.4	2.375	188	78.3333	6.31	2.3	3.2	0.71875	213	66.5625	11.86	2.29	8.13	0.281673	399	49.0775	9.33	0.93
1207901	陈香华女	2015.5.27	31+2	31.29	3	8	219	0	0	2090	0	10	10	1	1	2	48	0	0	住院期间未查										9.31	4.18	4.46	0.93722	250	56.0538						#DIV/0!							8.82	3.01
1457723	李菊丽子	2018-02-08	31+2	31.29	3	8	219	1	1	1800	0	9	10	1	1	1	24	0	0	37.29	0	45.47								10.32	4.8504	3.9216	1.23684	234	59.6695	7.78	4.7458	2.334	2.03333	254	108.826
1372593	安波娜子	2017-03-29	31+2	31.29	3	8	219	1	1	1710	0	9	10	0	0	0	0	0	0	30.73	650U									7.73	3.27	4.1	0.797561	196	47.8049						#DIV/0!							9.15	2.98
1367437	黄敖宜女	2017-03-08	31+2	31.29	3	8	219	0	1	1670	0	8	9	0	0	0	0	0	0	41.77	0									19.55	12.903	4.1055	3.14286	232	56.5096	11.55	6.75	3.36	2.00893	267	79.4643							8.65	2.49
1360068	滕陈翔子	2017-02-08	31+2	31.29	3	8	219	1	1	1830	0	9	10	1	0	0	0	0	0	18.86	0	18.39	28.16							12.1	6.7397	3.8599	1.74608	308	79.7948	13.01	7.45	3.56	2.0927	300	84.2697	11.68	6.52	3.57	1.82633	262	73.3894	9.55	2.63
1354621	郑丹丹子	2017-01-16	31+2	31.29	3	8	219	1	1	1910	0	9	9	0	0	0	0	0	0	34.66	0									7.85	3.611	3.297	1.09524	241	73.0968	10.75	6.23	3.25	1.91692	212	65.2308							10.65	4.37
1346735	朱丽丽子	2016-12-13	31+2	31.29	3	8	219	1	1	1800	0	10	10	0	0	0	0	0	0	35.34	0									26.6	19.684	4.256	4.625	302	70.9586	14.87	8.05	3.35	2.40299	326	97.3134							8.61	2.29
1335319	刘瑞坚子	2016-10-29	31+2	31.29	3	8	219	1	1	1750	1	9	9	1	1	1	24	0	0	36.5	0	38.73								8.91	4.2768	4.0095	1.06667	193	48.1357	5.72	2.07	2.44	0.848361	165	67.623							13.77	4.79
1323770	王冬冬女	2016-09-10	31+2	31.29	3	8	219	0	0	1620	0	7	9	0	0	0	0	0	0	23.66	0	29.54								10.96	6.5212	3.1784	2.05172	240	75.5097	11.55	6	2.92	2.05479	158	54.1096							11.04	7.5
1219175	郑洁子	2015.7.11	31+2	31.29	3	8	219	1	1	1720	0	10	10	0	0	0	0	0	0	住院期间未查										9.06	3.35	3.89	0.861183	230	59.126						#DIV/0!	9.15	4.48	3.2	1.4	228	71.25	9.91	3.78
1441990	严蒙丽女	2017-12-13	31+2	31.29	3	8	219	0	0	1330	1	8	10	0	0	0	0	0	0	59.55	0	39.37	70.12							16.69	11.1823	4.0056	2.79167	146	36.449	23.37	12.8	8.13	1.57442	187	23.0012							13.53	3.83
1338997	许青松女	2016-11-12	31+2	31.29	3	8	219	0	1	1770	0	8	9	1	1	6	144	0	0	64.14	650U		67.25							6.17	2.06	3.96	0.520202	171	43.1818	9.18	4.4	3.82	1.15183	212	55.4974	9.73	2.32	4.67	0.496788	252	53.9615
1321445	李月婵子	2016.8.31	31+3	31.43	3	8	220	1	1	1510	0	9	9	0	0	0	0	0	0	40.84	0	47.22								6.3	3.27	2.39	1.368	162	67.7824						#DIV/0!							7.57	2.5
1322600	毛涵煜	2016.9.5	31+3	31.43	3	8	220	0	1	1660	0	8	9	0	0	0	0	0	0	60.56	650u									6.17	1.5	4.49	0.334	175	38.9755	6.48	1.97	3.92	0.502	164	41.8367							9.7	2.72
1273067	朱斯思女	2016.2.19	31+3	31.43	3	8	220	0	1	1500	0	7	9	0	0	0	0	0	0	57.15	650u									4.76	1.47	2.99	0.491639	141	47.1572	12.17	7.05	3.28	2.14939	143	43.5976							7.39	1.01
1442748	章稀女	2017-12-15	31+3	31.43	3	8	220	0	1	1790	0	7	9	1	1	2	48	0	0	56.72	0	28.02								9.54	2.862	5.1516	0.555556	315	61.1461	7.6	3.4	2.85	1.19298	310	108.772							9.71	3.69
1390573	贾凤金女	2017-06-07	31+3	31.43	3	8	220	0	1	1590	0	10	10	0	0	0	0	0	0	48.43	0	49.26								5.94	1.71	4.21	0.406176	306	72.6841	9.42	4.45	3.89	1.14396	333	85.6041							11.87	6.31
1390574	贾凤金子	2017-06-07	31+3	31.43	3	8	220	1	1	1840	0	10	10	0	0	0	0	0	0	46.05	0									7.28	3.01	3.63	0.829201	251	69.146	6.92	3.6	2.04	1.76471	253	124.02							9.13	3.97
1385493	孟晓兰女	2017-05-18	31+3	31.43	3	8	220	0	1	1810	0	9	10	1	1	2	48	0	0	35.49	0		38.95							9.93	5.1636	4.1706	1.2381	292	70.0139	8.02	3.66	2.75	1.33091	285	103.636							10.55	4.44
1334295	柯若洁子	2016-10-25	31+3	31.43	3	8	220	1	1	1920	0	9	10	0	0	0	0	0	0	62.61	0									9.65	5.1145	3.5705	1.43243	309	86.5425	10.61	5.4	2.81	1.92171	334	118.861							13.73	8.32
1349368	王小素女	2016-12-25	31+3	31.43	3	8	220	0	1	1500	0	6	9	1	1	3	72	0	0	42.86	0	43.01	41.15							8.73	4.45	3.53	1.26062	307	86.9688	9.53	4.18	4.27	0.978923	288	67.4473							8.26	2.81
1316487	黎凤荣女	2016.8.11	31+4	31.57	3	8	221	0	1	1650	0	8	10	0	0	0	0	0	0	54.38	650u									8.86	3.54	3.89	0.910026	201	51.671						#DIV/0!							10.24	2.62
1307620	董瑞亚女B	2016.7.7	31+4	31.57	3	8	221	0	1	1240	1	8	10	1	0	0	0	0	0	37.49	650u	21.35								3.65	1.09	2.33	0.467811	149	63.9485						#DIV/0!							5.34	1.5
1307621	董瑞亚女A	2016.7.7	31+4	31.57	3	8	221	0	1	1620	0	10	10	1	1	3	72	0	0	42.1	650u									8.2	5.65	2.37	2.38397	163	68.7764						#DIV/0!	7.93	2.18	4.7	0.46383	264	56.1702	8.55	1.73
1291704	薛永清女B	2016.5.4	31+4	31.57	3	8	221	0	1	1695	0	6	9	0	0	0	0	0	0	69.94	0									9.24	6.74	2.44	2.7623	175	71.7213	9.6	6.27	2.07	3.02899	211	101.932							8.82	4.47
1291705	薛永清子A	2016.5.4	31+4	31.57	3	8	221	1	1	1705	0	10	10	0	0	2	48	2	48	68.28	650u	28.15								10.12	5.06	3.03	1.66997	299	98.6799	9.5	5.14	2.64	1.94697	232	87.8788							10.86	4.23
1277153	伍雪燕子	2016.3.6	31+4	31.57	3	8	221	1	1	1940	0	1	8	0	0	0	0	0	0	45.75	650u	50.36								13.62	10.62	2.17	4.89401	215	99.0783	10.28	6.37	2.98	2.13758	218	73.1544							11.56	4.88
1369441	赵红芳女B	2017-03-16	31+4	31.57	3	8	221	0	0	1600	0	8	9	0	0	0	0	0	0		0	49.95								12.3	8.96	2.75	3.25818	285	103.636	6.33	2.61	2.48	1.05242	272	109.677	6.62	1.69	3.75	0.450667	389	103.733	7.88	2.38
1369443	赵红芳女A	2017-03-16	31+4	31.57	3	8	221	0	0	940	1	6	9	0	0	0	0	0	0	28.99	0	46.31	45.97							7.28	5.3144	1.7472	3.04167	195	111.607	4.47	1.19	2.52	0.472222	176	69.8413							3.79	1.75
1360886	应蕊涵子	2017-02-11	31+4	31.57	3	8	221	1	0	2080	0	9	10	1	1	8	192	0	0	45.1	0	56.44								6.82	2.1142	3.8874	0.54386	290	74.6						#DIV/0!							12.62	8.22
1360462	苏凤英女	2017-02-09	31+4	31.57	3	8	221	0	1	1770	0	9	10	1	1	2	48	0	0	33.1	0	36.34								6	2.94	2.1	1.4	198	94.2857	26.81	15.2817	6.9706	2.19231	288	41.3164							11.02	3.76
1350677	蒋建华子	2016-12-29	31+4	31.57	3	8	221	1	1	1070	0	8	9	0	0	0	0	0	0	28.98	0		47.91							4.64	3.3872	0.7424	4.5625	138	185.884						#DIV/0!	5.23	1.15	2.65	0.433962	152	57.3585	6.12	1.15
1348109	黄苏娇子B	2016-12-19	31+4	31.57	3	8	221	1	1	1860	0	6	8	1	1	1	24	0	0	72.68	500U									8.34	5.5044	2.0016	2.75	302	150.879						#DIV/0!	12.92	3.41	7.08	0.481638	431	60.8757	10.25	1.33
1348110	黄苏娇子A	2016-12-19	31+4	31.57	3	8	221	1	1	1170	1	4	8	1	1	0	0	0	0	63.45	450U	75.2								6.82	3.86	3.07	1.25733	258	84.0391	7.69	2.52	3.75	0.672	306	81.6							9.28	1.96
1237387	王玉飞子	2015.9.21	31+4	31.57	3	8	221	1	0	1580	0	4	10	1	1	0	0	0	0	35.41	650u	49.75								12.42	9.81	1.61	6.09317	213	132.298	17.56	10.52	4.28	2.45794	249	58.1776
1215539	向海军子	2015.6.26	31+4	31.57	3	8	221	1	1	1485	0	10	10	1	1	1	24	0	0			44.83								7.52	3.53	3.15	1.12063	216	68.5714	5.9	3.62	1.53	2.36601	187	122.222							6.62	2.94
1211341	周北雁女	2015.6.9	31+4	31.57	3	8	221	0	1	1800	0	10	10	0	0	0	0	0	0	42.32	650u									8.27	4.68	2.77	1.68953	185	66.787						#DIV/0!							6.43	2.2
1195176	柯细萍子	2015.4.4	31+4	31.57	3	8	221	1	1	1685	0	9	10	1	1	2	48	0	0	54.8	400u									10.54	6.64	3.16	2.10127	422	133.544	6.11	2.32	2.19	1.05936	383	174.886							8.52	3.57
1304515	陈雪丹子	2016.6.26	31+5	31.71	3	8	222	1	1	2270	0	10	10	0	0	0	0	0	0											10.55	5.19	3.37	1.54006	255	75.6677						#DIV/0!
1269962	颜子秋子	2016.2.4	31+5	31.71	3	8	222	1	1	1790	0	10	10	1	1	3	72	0	0	26.9	650u	87.43								8.08	2.3	5.24	0.438931	249	47.5191	10.68	6.11	3.64	1.67857	264	72.5275							10.16	5.19
1240981	李艳女	2015.10.9	31+5	31.71	3	8	222	0	1	1940	0	10	10	0	0	0	0	0	0	19d 50.4										17.65	10.06	6	1.67667	267	44.5	14.12	8.04	4.09	1.96577	308	75.3056
1459372	兰秀文女	2018-02-16	31+5	31.71	3	8	222	0	0	1060	1	4	9	0	1	1	24	0	0	50.28	0	35.92	37.97							3.4	1.768	1.36	1.3	104	76.4706	4.04	2.828	0.9696	2.91667	115	118.606	3.78	0.99	2.1	0.471429	150	71.4286	6.56	1.83
1455557	章月女	2018-01-31	31+5	31.71	3	8	222	0	1	1260	1	8	9	0	0	1	24	0	0	52.92	0									9.08	5.8112	0.1816	32	114	627.753						#DIV/0!							8.04	2.64
1444783	李艳红子A	2017-12-22	31+5	31.71	3	8	222	1	1	1980	0	9	10	0	0	0	0	0	0	46.6	0									6.63	1.64	4.13	0.397094	168	40.678	7.81	2.68	3.63	0.738292	157	43.2507							12.42	3.96
1444785	李艳红女B	2017-12-22	31+5	31.71	3	8	222	0	1	1750	0	9	10	1	1	6	144	0	0	51.88	0									5.89	2.1	3.09	0.679612	236	76.3754	9.05	3.67	3.64	1.00824	240	65.9341							14.6	4.73
1413538	张莹莹子	2017-08-29	31+5	31.71	3	8	222	1	1	2100	0	3	8	1	1	5	120	0	0	46.83	650U	46.51								7.43	4.6809	1.8575	2.52	200	107.672	6.18	3.09	1.7304	1.78571	201	116.158							6.94	2.83
1406090	陈双萍子	2017-08-02	31+5	31.71	3	8	222	1	1	1730	0	8	9	1	1	9	216	0	0	70.82	650U		66.49							11.89	6.79	6.11	1.11129	301	49.2635	10.8	7.37	2.73	2.69963	286	104.762							13.33	6.73
1351102	徐银燕女A	2017-01-01	31+5	31.71	3	8	222	0	1	1830	0	5	9	0	0	0	0	0	0	49.32	0									9.02	5.72	2.2	2.6	289	131.364	17.37	11.7	3.91	2.99233	355	90.7928							9.64	4.53
1351103	徐银燕女B	2017-01-01	31+5	31.71	3	8	222	0	1	1880	0	2	9	0	0	0	0	0	0	65.25	0	67.35								7.75	3.61	3.26	1.10736	231	70.8589	8.64	4.22	2.99	1.41137	265	88.6288							14.35	6.98
1345200	刘天会女	2016-12-07	31+5	31.71	3	8	222	0	1	1750	0	7	10	0	0	0	0	0	0	41.99	650U									15.59	10.1335	4.2093	2.40741	247	58.6796						#DIV/0!							10.57	3.87
1331522	夏小荣子	2016-10-14	31+5	31.71	3	8	222	1	1	1350	0	6	9	0	0	1	24	0	0	45.08	0	57.89								3.92	1.9992	1.6464	1.21429	221	134.232						#DIV/0!							10.34	5.64
1254041	肖水钗子	2015.12.1	31+5	31.71	3	8	222	1	1	1720	0	8	9	1	1	2	48	0	0	15.53	0									3.17	1.24	1.61	0.770186	262	162.733	9.72	4.81	3.63	1.32507	353	97.2452							7	1.21
1200267	陆玉平女B	2015.4.25	31+5	31.71	3	8	222	0	1	1680	0	6	9	1	1	2	48	0	0	58.59	400u		34d 69.64							14.7	8.69	4.78	1.81799	290	60.6695						#DIV/0!							9.64	7.7
1200266	陆玉平女A	2015.4.25	31+5	31.71	3	8	222	0	1	1700	0	5	9	1	1	1	24	6	144	39.58	650u		46d 63.36							13.83	5.27	7.74	0.680879	189	24.4186	9.76	4.78	3.02	1.58278	169	55.9603							9.13	1.35
1316873	林伟女	2016.8.14	31+6	31.86	3	8	223	0	1	1830	0	9	10	0	0	0	0	0	0	35.68	650u	26.23								18.6	12.18	3.75	3.248	202	53.8667	18.06	8.12	5.95	1.36471	256	43.0252							11.64	3.04
1201621	黄秀秀子	2015.5.1	31+6	31.86	3	8	223	1	0	1630	0	10	10	0	0	0	0	0	0	38.28	1									7.86	3.14	3.93	0.798982	147	37.4046						#DIV/0!							10.51	3.51
1474702	倪李贵子B	2018-04-12	31+6	31.86	3	8	223	1	1	2000	0	9	10	1	1	0	0	0	0	50.94	0									9.57	4.43	3.76	1.17819	305	81.117	10.39	5.57	2.6	2.14231	296	113.846							11.93	6.02
1474704	倪李贵子A	2018-04-13	31+6	31.86	3	8	223	1	1	2160	0	9	10	1	1	0	0	0	0	55.4	0									9.14	3.68	4.4	0.836364	290	65.9091	9.5	4.46	3.15	1.41587	306	97.1429							13.53	5.57
1448083	陈宝珍女B	2018-01-04	31+6	31.86	3	8	223	0	1	1700	0	5	7	1	1	3	72	1	24											10.51	5.7805	3.3632	1.71875	224	66.6032	10.76	4.05	4.37	0.926773	226	51.7162							8.98	2.85
1448003	陈宝珍子A	2018-01-04	31+6	31.86	3	8	223	1	1	1750	0	8	10	0	0	0	0	0	0	54.4	0									9.08	5.902	1.816	3.25	205	112.885	10	4.4	3.8	1.15789	285	75							11.54	3.83
1441205	金汤汤子	2017-12-10	31+6	31.86	3	8	223	1	1	1870	0	5	9	1	1	11	264	1	24	49.2	0	42.82								8.23	3.13	4.45	0.703371	135	30.3371	5.77	2.03	2.94	0.690476	125	42.517	9.26	3.11	4.31	0.721578	199	46.1717	11.69	4.78
1400182	吴芳柳子	2017-07-10	31+6	31.86	3	8	223	1	1	1820	0	8	10	0	0	0	0	0	0	58.31	0									8.77	4.78	3.16	1.51266	232	73.4177	5.73	1.89	2.69	0.702602	168	62.4535							12.96	6.38
1372767	施美洁女	2017-03-29	31+6	31.86	3	8	223	0	1	1740	0	3	6	0	0	3	72	0	0	62.53	450U									11.53	6.18	5.2	1.18846	220	42.3077	10.29	3.88	3.96	0.979798	242	61.1111							11.12	2.224
1364461	陈赛娟子B	2017-02-25	31+6	31.86	3	8	223	1	1	1330	0	8	10	0	0	0	0	0	0	26.21	0	32.33								8	4.32	3.28	1.31707	190	57.9268	7.35	2.91	3.15	0.92381	215	68.254							7.88	2.03
1364460	陈赛娟子A	2017-02-25	31+6	31.86	3	8	223	1	1	1870	0	9	10	0	0	0	0	0	0	37.96	0									10.56	3.9072	5.0688	0.770833	236	46.5593	7.06	2.28	3.36	0.678571	187	55.6548							9.47	2.61
1252952	周培玲女A	2015.11.26	31+6	31.86	3	8	223	0	1	1590	0	8	9	1	1	0	0	0	0	15.17	650u	20.3								5.44	2.33	2.39	0.974895	270	112.971	8.04	4.1	2.73	1.50183	262	95.9707							7.11	2.3
1252951	周培玲女B	2015.11.26	31+6	31.86	3	8	223	0	1	1770	0	9	9	1	1	1	24	0	0	13.3	650u	22.43								8.01	3.44	4	0.86	382	95.5	6.93	3.46	2.82	1.22695	249	88.2979							9.12	2.03
1234157	成丽芬子	2015.9.8	31+6	31.86	3	8	223	1	1	2030	0	8	10	1	0	0	0	0	0											10.22	4.97	4.04	1.2302	261	64.604						#DIV/0!							9.85	2.46
1233492	柯紫容女	2015.9.6	31+6	31.86	3	8	223	0	1	1595	0	10	10	0	0	0	0	0	0	79	650u	104.9								9.01	3.24	4.59	0.705882	328	71.4597						#DIV/0!							9.53	4.24
1189491	庄小燕女B	2015.3.12	31+6	31.86	3	8	223	0	1	1815	0	9	10	0	0	0	0	0	0	26.88	650u									7.13	3.85	2.7	1.42593	268	99.2593	5.81	2.48	2.28	1.08772	272	119.298							8.79	3.96
1189495	庄小燕女A	2015.3.12	31+6	31.86	3	8	223	0	1	1615	0	10	10	0	0	0	0	0	0	20.62	650u									7.46	2.93	3.7	0.791892	288	77.8378						#DIV/0!							7.73	3.02
1201620	黄金钗子	2015.5.1	31+6	31.86	3	8	223	1	1	1635	0	5	9	0	0	0	0	0	0	54.83	650u									9.27	5.74	2.31	2.48485	179	77.4892						#DIV/0!							9.56	3.63
1463817	张笑依子	2018-03-05	31+6	31.86	3	8	223	1	1	1280	1	3	8	1	1	2	48	0	0	32.08	0	36.64	55.96	56.73						12.25	10	1.38	7.24638	160	115.942	5.26	2.7	1.83	1.47541	172	93.9891	7.3	2.34	3.4	0.688235	219	64.4118	6.27	2.37
[truncated: 34 more columns]

## Sheet: 母亲基本信息原始数据
胎龄（周..）	住院号	姓名	姓名	母亲姓名	住院号	出生日期	单胎=0，多胎=1，	自然受孕=0，试管婴儿=1	剖宫产（是=1，否=0）	年龄	胎膜早破时间（小时）	分娩前最近一次血常规WBC	N#	L#	N/L	BPC	CRP	PCT	阴道分泌物培养	分娩前抗生素治疗 有=1，无	围产期ICU治疗史=1.无ICU=0（分娩前后都算）	血培养	羊膜活检	铁蛋白水平（分娩前最近一次）	子痫=2，妊高症=1.正常=0	高血糖=1，正常=0	甲亢=2，甲减=1，正常=0	胆汁淤积=1，正常=0	胎盘活检	SLE=1，正常=0	抗凝治疗=1，无=0	保胎治疗=1，无=0
24.43	1423328	陈萍英女	陈萍英女	陈萍英	1422982	1983.10.13	0	1	0	25	45	15.11	13.81	1.21	11.4132	324	30.8		解脲支原体、人型支原体	1	0	0	0	0	0	0			正常	0	0	1
24.43	1423328	陈萍英女	陈萍英女	陈萍英	1422982	1983.10.13	1	1	0	33	45	15.11	13.81	1.21	11.4132	324	30.8		解尿支原体、人型支原体	1	0	0	0	0	0	0	0	0	正常	0	0	1
24.57	1465868	李笑玲子A	李笑玲子A	李笑玲	1313093	1982.08.04	0	0	0	35	0	12.79	10.07	1.87	5.38503	225	<5		未培养到	0	0	0	0	0	0	0	0	0	0	0	0	1
25.43	1331699	孙玲俐子	孙玲俐子	孙玲俐	1330548	1984.06.29	1	1	0	32	0	12.64	10.83	1.05	10.3143	217	50			1	0	0	0	0	0	0	0	0	0	0	0	1
25.43	1331701	孙玲俐女	孙玲俐女	孙玲俐	1330548	1984.06.29	1	1	0	32	0	12.64	10.83	1.05	10.3143	217	50			1	0	0	0	0	0	0	0	0	0	0	0	1
25.86	1272427	杨立苗子	杨立苗子	杨立苗	1272280	1978.11.8	0	1	0	37	96	13.56	11.07	1.77	6.25424	216	46	/	/	0	0	/	/	/	0	1	0	0	/	0	0	0
26	1461198	黄建群女	黄建群女	黄建群	1424237		1	1	0	31	0	16.07	14.47	0.99634	14.5232	178			未培养到	0	0	0	0	0	1	1	0	0	0	0	0	0
26	1461197	黄建群子	黄建群子	黄建群	1424237		1	1	0	31	0	16.07	14.47	0.99634	14.5232	178			未培养到	0	0	0	0	0	1	1	0	0	0	0	0	0
26.29	1365365	陈雪香子	陈雪香子	陈雪香	1227397	1976.01.27	0	0	1	41	28	12.9	11.51	0.86	13.3837	254	10.3		解尿支原体	1	0	0	0	0	0	0	0	0	0	0	0	1
26.43	1285828	杨菊花子A	杨菊花子A	杨菊花	1285805	1991.8.12	1	0	0	24	3	13.81	9.9	2.4	4.125	311	6.4	/	/	0	0	/	/	/	0	0	0	0	/	0	0	0
26.43	1232584	陈珊珊女	陈珊珊女	陈珊珊	1231265	1982.3.25	0	0	0	33	6	12.76	10.6	1.35	7.85185	137	36	/	解脲支原体	1	0	/	/	/	0	0	0	0	/	0	0	1
26.71	1357714	林志景子	杨琴子	杨琴	1422984	1983.10.22	0	1	0	33	0	13.01	10.69	1.16	9.21552	290	23		解脲支原体	1	0	0	0	0	0	1	0	0	0	0	0	1
26.71	1429376	杨琴子	刘建飞女B	刘建飞	1371351	1982.06.20	1	1	0	34	0	18.05	15.83	0.87	18.1954	180	35.7		路邓葡萄球菌、解尿支原体、人型衣原体	1	0	0	0	0	0	1	0	0	0	0	0	1
26.71	1376925	刘建飞女B	刘建飞女A	刘建飞	1371351	1982.06.20	1	1	0	34	0	18.05	15.83	0.87	18.1954	180	35.7		路邓葡萄球菌、解尿支原体、人型衣原体	1	0	0	0	0	0	1	0	0	0	0	0	1
26.71	1376924	刘建飞女A	林志景子	林志景	1357706	1991.11.27	0	0	0	25	0	30.26	26.54	1.95	13.6103	355	54.2			0	0	0	0	0	0	0	0	0	0	0	0	0
26.86	1359674	黄丽妃子	黄丽妃子	黄丽妃	1358472	1990.12.24	1	1	0	26	0	11.23	8.87	1.46	6.07534	231	24.5			1	0	0	0	0	0	0	0	0	0	0	0	1
26.86	1359675	黄丽妃女	黄丽妃女	黄丽妃	1358472	1990.12.24	1	1	0	26	0	11.23	8.87	1.46	6.07534	231	24.5			1	0	0	0	0	0	0	0	0	0	0	0	1
27	1376822	金丽艳子	金丽艳子	金丽艳	1352064	1977.11.20	0	0	0	39	0	19.09	16.85	1.25	13.48	204	64	0.041	解脲支原体	0	0	0	0	0	0	1	0	0	0	0	0	1
27.14	1398173	陈晶晶女B	杨雪娇子B	杨雪娇	1465656	1988.07.01	1	0	0	29	0	9.02	7.44	0.72	10.3333	336	6.7		解脲支原体	1	0	0	0	0	0	0	0	0	0	0	0	0
27.14	1398172	陈晶晶女A	陈晶晶女B	陈晶晶	1398140	1988.07.20	1	0	0	28	12	16.71	13.82	1.9	7.27368	287	16.3	0.052	无乳链球菌、GBS	1	0	0	0	0	1	0	0	0	0	0	0	0
27.14	1469081	杨雪娇子B	陈晶晶女A	陈晶晶	1398140	1988.07.20	1	0	0	28	12	16.71	13.82	1.9	7.27368	287	16.3	0.052	无乳链球菌、GBS	1	0	0	0	0	1	0	0	0	0	0	0	0
27.29	1422636	缪海素女	刘玉兰子	刘玉兰	874686	1987.7.5	1	1	1	28	0	10.46	8.6	1.6	5.375	83	/	/	/	0	1	/	/	/	2	0	0	0	/	0	0	1
27.29	1217407	徐碎兰女A	缪海素女	缪海素	1293400	1982.01.03	0	0	0	35	18	13.29	10.97	1.42	7.72535	194	10.3			1	0	0	0	0	0	0	0	0	0	0	0	0
27.29	1242736	刘玉兰子	徐碎兰女A	徐碎兰	1194304	1986.7.11	1	1	0	28	0	14.57	11.81	1.71	6.90643	250	/	/	/	0	0	/	/	/	0	0	0	0	/	0	0	0
27.43	1384119	罗龙凤女	罗龙凤女	罗龙凤	1383683	1998.05.22	0	0	0	18	0	11.73	9.8	1.08	9.07407	153			解脲支原体	1	0	0	0	0	0	0	0	0	0	0	0	0
27.43	1346742	林肖杨女	林肖杨女	林肖杨	1175547	1983.06.24	0	1	1	33	72	13.28	11.73	0.96	12.2188	324	34	0.053	粪肠球菌	1	0	0	0	0	0	1	0	0	0	0	0	1
27.43	1346742	林肖杨女	林肖杨女	林肖杨	1175547	1983.06.24	0	1	1	33	72	13.28	11.73	0.96	12.2188	324	34	0.053		1	0	0	0	0	0	1	0	0	0	0	0	1
27.43	1222920	王建萍女B	王建萍女B	王建萍	1196554	1986.3.8	1	1	0	29	168	10.62	8.86	1.02	8.68627	208	16.5	/	阴性	1	0	/	/	/	0	0	0	0	/	0	0	1
27.43	1222919	王建萍女	王建萍女	王建萍	1196554	1986.3.8	1	1	0	29	168	10.62	8.86	1.02	8.68627	208	16.5	/	阴性	1	0	/	/	/	0	0	0	0	/	0	0	1
27.57	1296086	沙程颖女A	沙程颖女A	沙程颖	1295996	1986.3.5	1	1	0	30	0	18.9	15.29	2	7.645	312	42	/	解脲支原体 、白色念珠菌	0	0	/	/	/	0	0	0	0	组织老化，胎膜中性粒细胞浸润	0	0	1
27.57	1296085	沙程颖女B	沙程颖女B	沙程颖	1295996	1986.3.5	1	1	0	30	0	18.9	15.29	2	7.645	312	42	/	解脲支原体 、白色念珠菌	0	0	/	/	/	0	0	0	0	组织老化，胎膜中性粒细胞浸润	0	0	1
27.57	1295068	刘丽华子	刘丽华子	刘丽华	1294832	1985.7.3	0	0	1	30	0	10.2	8.06	1.31	6.15267	38	/	/	/	0	0	/	/	/	2	0	0	0	/	0	0	0
27.71	1300714	张菊香子	张菊香子	张菊香	1126651	1985.10.5	0	0	0	30	0	11.01	9.36	0.83	11.2771	183	60	/	阴性	1	0	/	/	/	0	0	0	0	/	0	0	0
27.71	1442952	范青娇子	范青娇子	范青娇	1442879	1983.06.20	0	0	0	34		24.34	22.2	1.14	19.4737	194	56.6			0	0	0	0	0	0	0	0	0	0	0	0	0
27.71	1433108	黄未兰女	黄未兰女	黄未兰	1432842	1983.08.11	0	0	0	34	0	18.53	15.54	1.67	9.30539	172	46.7			1	0	0	0	0	0	0	0	0	0	0	0	0
27.86	1461529	王莹子A	王莹子A	王莹	1459889	1989.02.16	0	0	0	29	0	12.16	9.76	1.59	6.13836	137		<0.02	B族链球菌、无乳链球菌	1	1	0	0	0	0	1	0	0	0	0	0	0
27.86	1327940	孙建平子	林金钗女	林金钗	1350728	1987.05.04	1	1	0	29	0	11.14	4.43	5.17	0.856867	445	26		大肠埃希菌、光滑念珠菌	1	0	0	0	0	0	0	0	0	0	0	0	1
27.86	1327940	孙建平子	孙建平子	孙建平	1327167	1981.01.30	0	0	1	35	62	15.3	12.94	1.48	8.74324	194	9		解尿支原体	1	0	0	0	0	1	0	0	0	0	0	0	0
27.86	1374770	林金钗女	孙建平子	孙建平	1327167	1981.01.30	0	0	1	35	62	15.3	12.96	1.48	8.75676	194	9		解尿支原体	1	0	0	0	0	0	1	0	0	0	0	0	0
28	1282162	吴善调女	吴善调女	吴善调	1275828	1990.4.5	0	0	0	25	72	9.92	7.62	1.41	5.40426	158	4.86	/	阴性	1	0	/	/	/	0	0	0	0	/	0	0	1
28.14	1384776	乔洁女B	蔡明英子	蔡明英	1311642	1984.2.20	0	0	0	32	72	16	14.23	0.96	14.8229	114	47	/	阴性	1	0	/	/	/	0	0	0	0	/	0	0	0
28.14	1422988/1429619	章晶晶子A/林传诚	章晶晶子B/林传龙	章晶晶	1422976	1991.05.12	1	0	0	26	0	26.11	20.96	3.14	6.67516	198	<5.0			0	0	0	0	0	0	0	0	0	0	0	0	0
28.14	1428794	徐媛媛女	章晶晶子A/林传诚	章晶晶	1422976	1991.05.12	1	0	0	26	0	26.11	20.96	3.14	6.67516	198	<5.0			0	0	0	0	0	0	0	0	0	0	0	0	0
28.14	1312436	蔡明英子	徐媛媛女	徐媛媛	1427778	1992.03.01	0	0	0	25	0	17.23	15.57	0.9	17.3	210	39.6		解脲支原体	1	0	0	0	0	0	0	0	0	0	0	0	1
28.14	1422989/1429618	章晶晶子B/林传龙	乔洁女B	乔洁	1384018	1979.10.09	2	1	1	37	144	9.46	8.02	0.79	10.1519	174	<5.0			1	0	0	0	0	0	1	0	0	0	0	0	1
28.14	1384774	乔洁女A	乔洁女A	乔洁	1384018	1979.10.09	2	1	1	37	144	9.46	8.02	0.79	10.1519	174	<5.0			1	0	0	0	0	0	1	0	0	0	0	0	1
28.14	1367399	黄婷婷子	黄婷婷子	黄婷婷	1342731	1988.05.22	0	0	1	28	23	17.64	16.68	0.8	20.85	269				0	0	粪肠球菌	0	0	0	1	0	0	0	0	0	1
28.29	1214762	陈利女A	陈利女A	陈利	1188212	1981.6.24	1	1	0	33	51	12.87	11.47	0.72	15.9306	233	6.2	/	阴性	1	0	/	/	/	0	0	2	0	/	0	0	1
28.29	1214763	陈利女B	陈利女B	陈利	1188212	1981.6.24	1	1	0	33	51	12.87	11.47	0.72	15.9306	233	6.2	/	阴性	1	0	/	/	/	0	0	2	0	/	0	0	1
28.43	1181429	李林飞女	李冯冯子B	李冯冯	1186278	1988.4.7	1	1	0	26	0	18.6	13.65	3.53	3.86686	259	/	/	/	0	0	/	/	/	0	0	0	0	/	0	0	0
28.43	1186288	李冯冯子B	李冯冯子A	李冯冯	1186278	1988.4.7	1	1	0	26	0	18.6	13.65	3.53	3.86686	259	/	/	/	0	0	/	/	/	0	0	0	0	/	0	0	0
28.43	1186289	李冯冯子A	李林飞女	李林飞	1178639	1988.9.18	0	0	1	26	0	11.19	8.58	1.81	4.74033	243	31.9	/	阴性	1	0	/	/	/	0	0	0	0	/	0	0	1
28.57	1440685	李小凤女	项丽丽女B	项丽丽	1253950	1984.8.8	1	1	0	31	0	10.9	8.45	1.46	5.78767	193	/	/	阴性	0	0	/	/	/	0	0	0	0	/	0	0	1
28.57	1255577	项丽丽女B	李小凤女	李小凤（外院）
28.57	1388169	项瑞荣子	项瑞荣子	项瑞荣	1236937	1987.07.02	0	0	0	29	0	14.09	11.12	2	5.56	140	<5.0		人性支原体	0	0	0	0	0	0	0	0	0	0	0	0	0
28.57	1255578	项丽丽女A	项丽丽女A	项丽丽	1253950	1984.8.8	1	1	0	31	0	10.9	8.45	1.46	5.78767	193	/	/	阴性	0	0	/	/	/	0	0	0	0	/	0	0	1
28.57	1254260	温文丽子	温文丽子	温文丽	1252719	1982.5.18	0	0	1	33	144	8.11	6.44	1.26	5.11111	216	19	/	金黄色葡萄球菌、白色念珠菌、解脲支原体	1	0	/	/	/	0	0	0	0	胎盘组织伴部分区变性坏死	0	0	1
28.57	1178007	向有珍子	向有珍子	向有珍	1174532	1978.9.3	0	1	1	36	248	10.57	8.16	1.53	5.33333	341	26.2	/	解脲支原体、人型支原体	1	0	/	/	/	0	0	0	0	/	0	0	1
28.71	1421871	谢琼宇子	黄洁子	黄洁	1416222	1989.02.01	0	0	0	28	50	16.15	14.14	1.12	12.625	188	32		解尿支原体、人型支原体	1	0	0	0	0	0	0	0	0	0	0	0	1
28.71	1400860	李莹莹子	程慧子	程慧	1381438	1989.06.14	1	1	1	28	0	13.81	11.45	1.78	6.43258	144				1	0	0	0	0	2	0	0	0	0	0	0	0
28.71	1435515	黄洁子	谢李梅女	谢李梅	1423749	1988.08.11	0	0	0	29	148	15.42	12.98	1.2	10.8167	177	14.3	0.071	解脲支原体	1	0	0	0	0	0	0	0	0	正常	0	0	0
28.71	1425810	程慧子	金莉菜女B	金莉菜	1421593	1990.03.13	1	1	0	27	0	17.37	14.14	1.56	9.0641	238	37	0.134	解脲支原体	1	0	正常	0	0	0	0	0	0	正常	0	0	0
28.71	1422259	金莉菜女B	金莉菜女A	金莉菜	1421593	1990.03.13	1	1	0	27	0	17.37	14.14	1.56	9.0641	238	37	0.134	解脲支原体	1	0	正常	0	0	0	0	0	0	正常	0	0	0
28.71	1422260	金莉菜女A	谢琼宇子	谢琼宇	1192906	1976.01.26	0	0	1	41	2	6.62	3.83	1.94	1.97423	329	31			0	0	0	0	0	0	0	0	0	0	0	0	0
28.71	1354614	冯学琴女	李莹莹子	李莹莹	1398445	1986.5.26	0	0	1	31	0	8.33	7.44	0.64	11.625	168	14.4		解脲支原体	1	0	0	0	0	0	0	0	0	0	0	0	1
28.71	1425705	谢李梅女	冯学琴女	冯学琴	1354118	1987.07.20	0	0	0	29	0	7.46	5.21	1.63	3.19632	274	17.6	0.045	解尿支原体	0	0	0	0	0	0	1	0	0	0	0	0	1
28.86	1359813	李淑静子	李淑静子	李淑静	653597	1987.07.06	0	0	1	29	0	6.81	4.46	1.9	2.34737	329	7			0	0	0	0	0	1	0	0	0	0	0	0	1
28.86	1439346	朱素芳子B	朱素芳子B	朱素芳	1278242	1983.04.10	1	1	0	34	0	10.74	8.42	1.28	6.57812	188	54.1			1	0	0	0	0	0	1	0	0	镜下为成熟的胎盘组织	0	0	0
28.86	1439345	朱素芳子A	朱素芳子A	朱素芳	1278242	1983.04.10	1	1	0	34	0	10.74	8.42	1.28	6.57812	188	54.1			1	0	0	0	0	0	1	0	0	镜下为成熟的胎盘组织	0	0	0
28.86	1346469	宋春素子	郑朵子	郑朵	1415991	1993.12.09	0	0	0	23	0	18.05	15.52	1.51	10.2781	215	11.9		解脲支原体	1	0	0	0	0	0	0	0	0	0	0	0	0
28.86	1416628	郑朵子	颜美芬女	颜美芬	1338891	1984.11.12	1	0	1	31	50	9.43	7.91	0.83	9.53012	226				1	0	正常	0	0	0	0	0	0	0	0	0	1
28.86	1346484	颜美芬女	宋春素子	宋春素	1345926	1981.03.07	0	0	0	35	120	16.77	14.05	1.74	8.07471	222	<5	0.04		1	0	0	0	0	0	0	0	0	0	0	0	0
28.86	1248370	许楚楚子	许楚楚子	许楚楚	1248357	1990.6.23	0	0	0	25	72	15.93	12.6	2.5	5.04	308	16.8	/	/	0	0	/	/	/	0	0	0	0	/	0	0	0
29	1288133	冯蔡华女B	贾新新女	贾新新	1454277	1985.12.06	0	1	1	32	0	6.82	4.01	2.38	1.68487	149				1	1	0	0	0	2	0	1	0	0	0	0	1
29	1288132	冯蔡华女A	韩跃男子	韩跃男	1446934	1993.02.25	1	0	0	24	0	12.97	10.2463			179			解脲支原体、白色念珠菌	0	0	0	0	0	0	0	0	0	0	0	0	0
29	1270649	陈月娥女	潘玉叶女	潘玉叶	1429641	1992.09.05	0	0	0	25	56	12.67	10.75	1.02	10.5392	149	10.2		解脲支原体	1	0	0	0	0	0	0	0	0	0	0	0	0
29	1195130	林晓梅女	任先女	任先	1316497	1994.07.19	0	0	1	22	0	11.22	9.66	1.09	8.86239	286	<5	0.084		1	1	0	0	0	0	1	0	0	0	0	0	1
29	1456494	贾新新女	冯蔡华女B	冯蔡华	1288128	1986.10.17	1	1	0	29	0	12.79	10.92	1.24	8.80645	187	/	/	/	0	0	/	/	/	0	0	0	0	/	0	0	0
29	1448123	韩跃男子	冯蔡华女A	冯蔡华	1288128	1986.10.17	1	1	0	29	0	12.79	10.92	1.24	8.80645	187	/	/	/	0	0	/	/	/	0	0	0	0	/	0	0	0
29	1323735	任先女	陈月娥女	陈月娥	1270633	1975.3.1	0	0	1	40	72	16.22	12.82	1.69	7.5858	172	31	/	/	1	0	/	/	/	0	0	0	0	/	0	0	1
29	1184719	吴洁女	林晓梅女	林晓梅	1193961	1982.3.26	0	0	1	33	192	14.78	12.6	1.3	9.69231	203	<5	/	大肠埃希菌、解脲支原体	1	0	/	/	/	0	0	0	0	/	0	0	1
29	1430449	潘玉叶女	吴洁女	吴洁	1184171	1988.7.12	0	0	0	26	168	11	7.28	2.77	2.62816	150	<1	/	解脲支原体	1	0	/	/	/	0	0	0	0	/	0	0	1
29.14	1404411	陈丽敏子	林琳琳子	林琳琳	1422721	1992.02.02	0	0	1	25	0	5.1	3.37	1.36	2.47794	193	0.39			0	0	0	0	0	0	0	0	0	0	0	0	1
29.14	1335802	彭杨菲女A	陈丽敏子	陈丽敏	1403033	1982.03.26	0	0	0	35	62	11.77	10.68	0.67	15.9403	203	8		解脲支原体	1	0	0	0	0	0	0	0	0	0	0	0	1
29.14	1425012	林琳琳子	彭杨菲女B	彭杨菲	1335407	1987.02.14	1	0	1	29	0	10.72	9.27	0.7	13.2429	134	18		解尿支原体	0	0	0	0	0	0	0	0	0	0	0	0	0
29.14	1335805	彭杨菲女B	彭杨菲女A	彭杨菲	1335407	1987.02.14	1	0	1	29	0	10.72	9.27	0.7	13.2429	134	18		解尿支原体	0	0	0	0	0	0	0	0	0	0	0	0	0
29.14	1222874	瞿舞子A	瞿舞子A	瞿舞	1222862	1985.11.11	1	1	1	29	9	11.18	6.89	2.88	2.39236	213	6	/	/	0	0	/	/	/	0	0	0	0	/	0	0	1
29.29	1380477	黄艳艳子A	魏海棠子	魏海棠	1239839	1987.12.23	0	1	0	29	4	17.63	14.43	2.25	6.41333	224	20.3			0	0	0	0	0	0	1	0	0	0	0	0	1
29.29	1380477	黄艳艳子A	黄艳艳子A	黄艳艳	1380477	1988.10.29	1	1	0	28	0	12.61	9.65	1.96	4.92347	256	<5.0		解脲支原体	0	0	0	0	0	0	0	0	0	0	0	0	0
29.29	1380476	黄艳艳子B	黄艳艳子B	黄艳艳	1380477	1988.10.29	1	1	0	28	0	12.61	9.65	1.96	4.92347	256	<5.0		解脲支原体	0	0	0	0	0	0	0	0	0	0	0	0	0
29.29	1380476	黄艳艳子B	林玲雪女	林玲雪	1381950	1988.07.03	0	0	0	28	144	13	10.76	1.33	8.09023	340	5.1			0	0	0	0	0	0	0	0	0	0	0	0	1
29.29	1372869	丁丹子	黄艳艳子A	黄艳艳	1380198	1988.10.29	1	1	0	28	0	12.61	9.65	1.96	4.92347	256	<5.0		解脲支原体	0	0	0	0	0	0	1	0	0	0	0	0	0
29.29	1357309	陈菜云子	黄艳艳子B	黄艳艳	1380198	1988.10.29	1	1	0	28	0	12.61	9.65	1.96	4.92347	256	<5.0		解脲支原体	0	0	0	0	0	0	1	0	0	0	0	0	0
29.29	1324923	林艳子A	丁丹子	丁丹	1370853	1990.05.26	0	0	1	26	0	5.83	4.51	0.88	5.125	176	2.2			1	0	0	0	0	0	0	0	1	0	0	0	1
29.29	1324922	林艳子B	陈菜云子	陈菜云	1357294	1982.09.16	0	0	0	34	0	15.82	11.83	3.21	3.68536	243	7.4			1	0	0	0	0	0	0	0	0	0	0	0	0
29.29	1324922	林艳子B	林艳子A	林艳	688401	1981.08.28	1	1	1	34	0	10.5	8.53	1.12	7.61607	168	26	0.156	解尿支原体	1	0	0	0	0	0	0	0	0	正常	0	0	1
29.29	1423353	魏海棠子	林艳子B	林艳	688401	1981.08.28	1	1	1	34	0	10.5	8.53	1.12	7.61607	168	26	0.156	解尿支原体	1	0	0	0	0	0	0	0	0	正常	0	0	1
29.29	1383701	林玲雪女	林艳子A	林艳	688401	1981.08.28	1	1	1	34	0	9.91	7.92	1.09	7.26606	148	20	0.094	解尿支原体	1	0	0	0	0	0	0	0	0	0	0	0	0
29.29	1324923	林艳子A	林艳子B	林艳	688401	1981.08.28	1	1	1	34	0	9.91	7.92	1.09	7.26606	148	20	0.094	解尿支原体	1	0	0	0	0	0	0	0	0	0	0	0	0
29.29	1180134	雷泽群子	雷泽群子	雷泽群	1179257	1975.3.17	0	0	1	39	0	8.2	6.9	0.9	7.66667	144	/	/	/	0	0	/	/	/	2	0	0	0	/	0	0	1
29.43	1219184	凌锋丽女A	项伟伟女	项伟伟	1385072	1981.01.17	0	0	0	36	2	22.07	20.52	0.82	25.0244	248	46.4			0	0	0	0	0	0	0	0	0	0	0	0	1
29.43	1422553	项伟伟女	凌锋丽子B	凌锋丽	1208136	1985.6.2	1	1	0	29	720	10.34	8.68	1.11	7.81982	293	7.9	/	粪肠球菌、解脲支原体	1	0	/	/	/	0	0	0	0	/	0	0	1
29.43	1219183	凌锋丽子B	凌锋丽女A	凌锋丽	1208136	1985.6.2	1	1	0	29	720	10.34	8.68	1.11	7.81982	293	7.9	/	粪肠球菌、解脲支原体	1	0	/	/	/	0	0	0	0	/	0	0	1
29.57	1315178	李思思子	张茹梅女	张茹梅	548832	1985.3.5	0	0	0	31	120	17.35	14.06	1.73	8.12717	260	36	/	阴性	1	0	/	/	/	0	0	0	0	胎膜组织出血、钙化及灶区坏变	0	0	1
29.57	1236877	张凡云女	李思思子	李思思	1315158	1992.7.18	0	0	1	24	9	10.73	8.4	1.8	4.66667	187	<5	/	/	0	0	/	/	/	0	0	0	0	/	0	0	1
29.57	1318499	张茹梅女	陈春玲子	陈春玲	1286486	1979.4.25	0	0	1	36	24	13.71	11.8	1	11.8	232	25	/	解脲支原体	1	0	/	/	/	0	1	0	0	/	0	0	0
29.57	1287266	陈春玲子	杨克女	杨克	1404934	1984.09.18	0	1	1	32	0	14.05	12.3	1.21	10.1653	215				1	0	0	0	0	2	0	0	0	0	0	0	1
29.57	1341059	吕辉辉子	吕辉辉子	吕辉辉	1340523	1986.03.07	0	0	1	30	77	10.82	9.39	1.1	8.53636	122	17		解尿支原体	1	0	0	0	0	0	1	0	0	0	0	0	0
29.57	1250043	易佩森女	易佩森女	易佩森	1244956	1985.1.12	0	1	1	30	0	9.78	8.13	1.05	7.74286	166	/	/	/	0	0	/	/	/	2	0	0	0	/	0	0	1
29.57	1405847	杨克女	张凡云女	张凡云	1236870	1978.7.17	0	0	0	37	0	13.83	12.8	0.7	18.2857	182	/	/	/	0	0	/	/	/	0	0	0	0	/	0	0	1
29.71	1463252	李娟子	陈莹女	陈莹	1300717	1988.8.27	0	0	0	27	7	20.12	17.4	1.38	12.6087	190	50	/	/	0	0	/	/	/	0	0	0	0	/	0	0	1
29.71	1423731	陈少媚女	李娟子	李娟(外院转过来)
29.71	1387749	黄丽丽女	刘辉真子	刘辉真	1436383	1989.02.20	0	0	0	28	0	12.85	10.19	1.66	6.13855	221	28.7		解尿支原体、人型支原体、沙眼衣原体	1	1	0	0	0	0	0	0	0	0	0	0	0
29.71	1417386	雷丽珍子	李啊飞子	李啊飞	1436343	1993.07.01	0	0	0	24	120	30.87	29.2	0.99	29.4949	189	28			0	0	0	0	0	0	0	0	0	0	0	0	1
29.71	1398456	林秋辰子	陈少媚女	陈少媚	1422479	1987.08.23	0	0	1	30	0	14.08	10.52	2.16	4.87037	166				0	0	0	0	0	2	0	0	0	0	0	0	1
29.71	1345997	牟倩倩女A	黄丽丽女	黄丽丽	1386434	1988.11.09	0	0	1	28	48	18.24	15.89	1.21	13.1322	235	1.87	0.105	解脲支原体	1	0	0	0	0	0	0	0	0	正常	0	0	0
29.71	1345998	牟倩倩女B	雷丽珍子	雷丽珍	1416882	1983.09.09	0	0	0	34	0	11.71	9.58	1.37	6.9927	294	13.7	0.124	解脲支原体、白色念珠菌	1	0	0	0	0	0	0	1	0	0	0	0	1
29.71	1200799	赵莲枝子	林秋辰子	林秋辰	1397782	1992.08.17	0	0	1	24	48	14.93	13.08	1.13	11.5752	200	<5.0		解脲支原体	1	0	0	0	0	0	0	0	0	0	0	0	0
29.71	1437389	刘辉真子	黄丽丽女	黄丽丽	1386434	1988.11.09	0	0	1	28	48	18.24	15.89	1.21	13.1322	235	28	0.105	解脲支原体	0	0	0	0	0	0	0	0	0	0	0	0	0
29.71	1436357	李啊飞子	牟倩倩女A	牟倩倩	1341605	1989.02.07	1	1	0	27	19	6.93	5.09	1.16	4.38793	162	15	0.101	解尿支原体	1	0	0	0	0	0	0	0	0	0	0	0	1
29.71	1243623	吴建子A	牟倩倩女B	牟倩倩	1341605	1989.02.07	1	1	0	27	19	6.93	5.09	1.16	4.38793	162	15	0.101	解尿支原体	1	0	0	0	0	0	0	0	0	0	0	0	1
29.71	1300727	陈莹女	吴建子A	吴建	1241354	1990.12.8	1	0	1	24	216	7.31	5.76	1.1	5.23636	199	8	/	解脲支原体	1	0	/	/	/	0	0	0	0	/	0	0	1
29.71	1387749	黄丽丽女	赵莲枝子	赵莲枝	1136879	1974.4.9	0	0	0	41	240	10.34	8.92	0.61	14.623	210	28.9	/	解脲支原体	1	0	/	/	/	1	0	0	0	胎膜急性炎；成熟胎盘，未见特异	0	0	1
29.86	1387548	李晓月女A	李晓月女B	李晓月	1387443	1990.03.15	0	1	0	27	1	11.52	9.36	1.24	7.54839	221	27		解脲支原体	0	0	0	0	0	0	0	0	0	0	0	0	1
29.86	1336237	林笑笑子B	李晓月女A	李晓月	1387443	1990.03.15	0	1	0	27	1	11.52	9.36	1.24	7.54839	221	27		解脲支原体	0	0	0	0	0	0	0	0	0	0	0	0	1
29.86	1336237	林笑笑子B	董文君子A	董文君	1374359	1991.12.18	1	1	1	25	0	7.88	6.64	0.68	9.76471	142	25.5		解脲支原体	1	0	0	0	0	0	0	0	0	0	0	0	1
29.86	1201692	彭海洋女	董文君女B	董文君	1374359	1991.12.18	1	1	1	25	0	7.88	6.64	0.68	9.76471	142	25.5		解脲支原体	1	0	0	0	0	0	0	0	0	0	0	0	1
29.86	1387559	李晓月女B	张敏子	张敏	1366576	1981.01.29	0	0	0	36	0	13.22	11.85	0.99	11.9697	309			解尿支原体、人型衣原体	1	0	0	0	0	0	1	0	0	0	0	0	1
29.86	1374384	董文君子A	林笑笑子B	林笑笑	1236774	1989.10.20	0	1	1	27	0	14.32	10.68	1.69	6.31953	207	6		解尿支原体	1	0	正常	0	0	0	0	0	0	0	0	0	0
29.86	1374383	董文君女B	林笑笑子B	林笑笑	1236774	1989.10.20	1	1	1	27	0	14.32	10.68	1.69	6.31953	207	6		解尿支原体	1	0	0	0	0	0	0	0	0	0	0	0	0
29.86	1367522	张敏子	彭海洋女	彭海洋	1201690	1973.10.3	0	0	1	41	7	14.41	12.15	1.65	7.36364	234	19.5	/	/	0	0	/	/	/	0	0	0	0	/	0	0	0
30	1379225	王晓子	徐海燕子	徐海燕	1422834	1979.10.29	0	0	1	37	76	13.93	10.61	2.03	5.2266	274	<5.0			1	0	0	0	0	0	1	0	0	0	0	0	0
30	1279318	林曼曼子A	王晓子	王晓	1182259	1989.03.11	0	0	1	28	56	17.31	15.18	1.45	10.469	353	14			1	0	0	0	0	0	0	1	0	0	0	0	1
30	1279325	林曼曼子B	林曼曼子B	林曼曼	1278939	1983.1.1	1	1	1	33	15	11.06	8.3	2	4.15	192	11.1	/	/	0	0	/	/	/	0	0	0	0	/	0	0	0
30	1276178	王云秀女	林曼曼子A	林曼曼	1278939	1983.1.1	1	1	1	33	15	11.06	8.3	2	4.15	192	11.1	/	/	0	0	/	/	/	0	0	0	0	/	0	0	0
30	1423308	徐海燕子	王云秀女	王云秀	1276102	1994.2.7	1	0	0	22	168	8.64	6.9	1.3	5.30769	370	32	/	解脲支原体、人型支原体	1	0	/	/	/	0	0	0	0	/	0	0	0
30.14	1316799	虞素洁女B	虞素洁女B	虞素洁	525176	1981.5.5	1	0	0	35	0						13	/	/	0	0	/	/	/	0	1	0	0	/	0	0	0
30.14	1461606	周青芬子	虞素洁女A	虞素洁	525176	1981.5.5	1	0	0	35	0						13	/	/	0	0	/	/	/	0	1	0	0	/	0	0	0
30.14	1378037	丁云凤子	周青芬子	周青芬	1461600	1983.12.06	0	0	1	34	0	9.7	9.08	0.39	23.2821	39				1	1	0	0	0	2	0	0	0	0	0	0	0
30.14	1217202	周艳丹子A	魏允子	魏允	1379932	1988.04.02	0	1	1	29	0	18.24	16.04	1	16.04	64	17			1	1	0	0	0	0	0	0	0	0	0	0	1
30.14	1203476	李桂英子	李佳佳子	李佳佳	1389289	1987.11.05	0	1	1	29	0	7.04	5.53	1.08	5.12037	196	12	0.062	解尿支原体、无乳链球菌、GBS	1	0	0	0	0	0	0	0	0	0	0	0	0
30.14	1316800	虞素洁女A	魏允子	魏允	1379932	1988.04.02	0	1	1	29	0	18.24	16.04	1	16.04	64				0	1	0	0	0	2	0	0	0	0	0	0	1
30.14	1380071	魏允子	丁云凤子	丁云凤	1377729	1984.02.15	0	0	1	33	8	9.64	7.82	1.07	7.30841	178	19.7		解脲支原体	0	0	0	0	0	0	0	0	0	0	0	0	0
30.14	1389950	李佳佳子	邵蔚女B	邵蔚	1344310	1978.03.15	1	0	0	38	0	13.69	9.58	3.07	3.12052	260	<5			1	0	0	0	0	0	0	0	0	0	0	0	0
30.14	1380071	魏允子	邵蔚女A	邵蔚	1344310	1978.03.15	1	0	0	38	0	13.69	9.58	3.07	3.12052	260	<5			1	0	0	0	0	0	0	0	0	0	0	0	0
30.14	1344342	邵蔚女B	张玲子B	张玲	1217456	1992.7.18	1	0	0	23	0	9.26	7.32	1.21	6.04959	147	/	/	/	0	0	/	/	/	0	0	0	0	/	0	0	0
30.14	1344341	邵蔚女A	张玲子A	张玲	1217456	1992.7.18	1	0	0	23	0	9.26	7.32	1.21	6.04959	147	/	/	/	0	0	/	/	/	0	0	0	0	/	0	0	0
30.14	1226306	张玲子B	周艳丹子A	周艳丹	1216734	1988.12.25	1	1	1	26	40	16.31	13.59	1.21	11.2314	237	33	/	解脲支原体	1	0	/	/	/	0	1	0	0	/	0	0	0
30.14	1226307	张玲子A	周艳丹子B	周艳丹	1216734	1988.12.25	1	1	1	26	40	16.31	13.59	1.21	11.2314	237	33	/	解脲支原体	1	0	/	/	/	0	1	0	0	/	0	0	0
30.14	1187601	柯受苗女	李桂英子	李桂英	1203223	1983.12.20	0	0	1	31	0	8.97	6.98	1.55	4.50323	126	/	/	/	0	0	/	/	/	2	0	0	0	/	0	0	0
30.14	1217203	周艳丹子B	柯受苗女	柯受苗	1184701	1980.7.30	0	0	0	34	168	16.75	13.99	1	13.99	225	22.7	0.137	解脲支原体	1	0	/	/	/	0	0	0	0	/	0	0	1
30.29	1458662	梁婵娟子B	潘小孩女	潘小孩	1322621	1979.03.29	0	0	1	37	0	15	11.38	2.46	4.62602	180	7.6	0.477	未查	0	1	未查	无	未查	2	0	0	0	未查	0	0	1
30.29	1458661	梁婵娟子A	马芳子A	马芳	1307036	1989.4.16	1	1	0	27	0	16.2	14.7	0.8	18.375	192	/	/	/	0	0	/	/	/	0	0	0	0	/	0	0	1
30.29	1403439	叶丽斯子	马芳子B	马芳	1307036	1989.4.16	1	1	0	27	0	16.2	14.7	0.8	18.375	192	/	/	/	0	0	/	/	/	0	0	0	0	/	0	0	1
30.29	1393714	陈春霞子	林海英子	林海英	1256391	1974.8.12	0	0	1	41	0	9.81	6.47	3.13	2.06709	269	12.8	0.148	解脲支原体	0	0	阴性	/	/	0	0	0	0	/	0	0	1
30.29	1311614	马芳子A	戴微子	戴微	1282594	1984.5.17	0	0	1	31	0	9.34	7.74	1.44	5.375	67	/	/	/	0	0	/	/	/	2	0	0	0	/	0	0	0
30.29	1381135	苏琴女	梁婵娟子B	梁婵娟	1454943	1987.05.19	1	1	1	30	0	11.76	8.62	1.92	4.48958	236			未培养到		1	0	0	0	0	0	0	0	0	0	0	0
30.29	1360874	柴海燕子	梁婵娟子A	梁婵娟	1454943	1987.05.19	1	1	1	30	0	11.76	8.62	1.92	4.48958	236			未培养到		1	0	0	0	0	0	0	0	0	0	0	0
30.29	1311613	马芳子B	周集慧女	周集慧	1457990	1988.11.21	0	0	0	29	0	13.53	10.3	2	5.15	377			未培养到	1	0	0	0	0	0	0	0	0	0	0	0	1
30.29	1258535	林海英子	林祝秀女	林祝秀	1443588	1981.04.04	0	1	1	36	0	22.37	19.84	1.6	12.4	241			解脲支原体	1	0	0	0	0	0	1	0	0	0	0	0	0
30.29	1458297	周集慧女	叶丽斯子	叶丽斯	1388666	1990.04.12	0	0	0	27	0	14.97	12.78	1.34	9.53731	235	24			1	0	0	0	0	0	0	0	0	0	0	0	0
30.29	1323366	潘小孩女	陈春霞子	陈春霞	1393381	1992.03.01	0	0	0	25	8	20.72	18.05	1.31	13.7786	233	52.6	0.075	解脲支原体	1	0	0	0	0	0	0	0	0	0	0	0	0
30.29	1283253	戴微子	苏琴女	苏琴	1381126	1988.11.04	0	0	0	28	0	15.59	12.5	1.75	7.14286	219				0	0	0	0	0	0	0	0	0	0	0	0	1
30.29	1444538	林祝秀女	柴海燕子	柴海燕	1360275	1981.02.21	0	0	1	35	54	8.94	8.17	0.57	14.3333	142	23		解尿支原体	1	0	0	0	0	0	0	0	0	0	0	0	1
30.43	1315697	陈钿子	蔡春草子	蔡春草	843191	1987.2.23	0	0	1	29	0	13.34	10.58	1.97	5.37056	148	/	/	/	0	0	/	/	/	2	1	0	0	/	0	0	0
30.43	1299422	陈余春女	陈钿子	陈钿	1300792	1988.9.1	0	1	0	27	0								/	0	0	/	/	/	0	0	0	0	/	0	0	1
30.43	1296010	夏芝进子B	陈余春女	陈余春	886478	1984.1.27	0	0	0	32	0	19.13	16.16	1.79	9.02793	250	21	/	解脲支原体	1	0	/	/	/	0	1	0	0	/	0	0	0
30.43	1296009	夏芝进子A	夏芝进子B	夏芝进	1295910	1988.11.5	1	1	0	27	0	12.83	10.3	1.5	6.86667	144	20.1	/	/	0	0	/	/	/	0	0	0	0	/	0	0	0
30.43	1418528	徐连花子	夏芝进子A	夏芝进	1295910	1988.11.5	1	1	0	27	0	12.83	10.3	1.5	6.86667	144	20.1	/	/	0	0	/	/	/	0	0	0	0	/	0	0	0
30.43	1402903	毛宝莲子	林建明女	林建明	1436643	1989.03.04	0	0	0	28	0	15.99	12.81	1.73	7.40462	235	23.1			0	0	0	0	0	0	0	0	0	0	0	0	0
30.43	1225572	李子竣	徐连花子	徐连花	1416297	1987.08.14	0	0	1	30	0	14.24	10.64	2.79	3.81362	76				1	0	0	0	0	2	0	0	0	0	0	0	1
30.43	1181353	吴婷婷女B	毛宝莲子	毛宝莲	1401534	1987.04.26	0	1	0	30	128	10.59	7.76	1.85	4.19459	365	22.3	0.032	白色念珠菌	1	0	0	0	0	0	0	0	0	0	0	0	1
30.43	1319097	蔡春草子	蔡春草子	蔡春草	843191	1987.02.23	0	0	1	29	0	14.23	11.33	1.86	6.0914	124				1	0	0	0	0	2	1	0	0	0	0	0	0
30.43	1436646	林建明女	李子竣	包雅丽	1223961	1976.10.11	0	0	1	38	155	11.34	8.64	1.25	6.912	276	16.3	/	解脲支原体	1	0	/	/	/	0	0	0	0	/	0	0	1
30.43	1319097	蔡春草子	吴婷婷女B	吴婷婷	1177785	1990.4.13	1	0	1	24	0	7.95	4.88	2.37	2.05907	166	/	/	阴性	0	0	/	/	/	2	0	0	0	/	0	1	1
30.57	1364549	陈文珍女	池晓飞子	池晓飞	1411462	1977.5.18	0	0	1	40	0	7.86	6.3	1.16	5.43103	164				0	0	0	0	0	2	1	0	0	0	0	0	0
30.57	1364549	陈文珍女	王旭梅子	王旭梅	1398673	1987.01.18	0	0	0	30	61	19.03	16.31	1.58	10.3228	190	38.1	0.051		1	0	0	0	0	0	0	0	0	0	0	0	1
30.57	1361721	温银苹子	高雪雷子	高雪雷	1388067	1987.09.26	0	0	0	29	4									0	0	0	0	0	0	0	0	0	0	0	0	0
30.57	1336344	郭淑玲子	陈文珍女	陈文珍	1364162	1983.09.19	0	0	0	33	52	14.1	13.42	0.5	26.84	151			解脲支原体	1	0	0	0	0	0	1	0	0	0	0	0	1
30.57	1201361	罗江桃女	陈文珍女	陈文珍	1364162	1983.09.19	0	0	0	33	52	14.1	13.42	0.5	26.84	151	10.6		解尿支原体	1	0	0	0	0	0	1	0	0	0	0	0	0
30.57	1399031	王旭梅子	温银苹子	温银苹	1354429	1984.07.24	0	0	0	32	0	10.61	8.21	1.51	5.43709	291	9.4		解尿支原体	1	0	0	0	0	0	0	0	0	正常	0	0	1
30.57	1388068	高雪雷子	庄海燕子	庄海燕	1354550	1989.06.25	0	0	0	27	0	10.91	9.11	1.25	7.288	322	5.8			0	0	0	0	0	0	0	0	0	0	0	0	1
30.57	1354615	庄海燕子	郭淑玲子	郭淑玲	1336219	1978.05.26	0	0	1	38	12	10.6	8.84	1.47	6.01361	171	7		解尿支原体、人型衣原体	1	0	0	0	0	0	0	0	0	0	0	0	1
30.57	1415789	池晓飞子	罗江桃女	罗江桃	1201201	1989.10.7	0	0	0	25	48	18.83	16.4	1.4	11.7143	237	58.6	/	/	0	0	/	/	/	0	0	0	0	/	0	0	0
30.71	1262408	付真珍子	付真珍子	付真珍	879927	1988.6.30	0	0	0	27	110	12.83	11.33	0.94	12.0532	187	8	/	解脲支原体、涎沫假丝酵母	1	0	/	/	/	0	0	0	0	/	0	0	1
30.71	1283904	肖爱平子	肖爱平子	肖爱平	1283870	1975.9.17	0	0	1	40	0	9.71	7.6	1.5	5.06667	156	5.1	/	/	0	0	/	/	/	2	0	0	1	/	0	0	1
30.71	1408514	李金钗子	李金钗子	李金钗	1407025	1982.10.14	0	0	0	34	96	9.79	6.97	1.71	4.07602	130	<5.0		解脲支原体、GBS	1	0	0	0	0	0	0	0	0	0	0	0	0
30.71	1377011	颜青萍女B	颜青萍女B	颜青萍	1365643	1989.09.14	1	1	1	27	0	9.47	7.05	1.4	5.03571	165	7.7		解脲支原体	0	0	0	0	0	0	1	0	0	0	0	0	0
30.71	1377010	颜青萍子A	颜青萍子A	颜青萍	1365643	1989.09.14	1	1	1	27	0	9.47	7.05	1.4	5.03571	165	7.7		解脲支原体	0	0	0	0	0	0	1	0	0	0	0	0	0
30.71	1335701	郑海燕子	郑海燕子	郑海燕	1335504	1989.11.09	0	1	1	26	10	13.18	10.54	1.79	5.88827	152	<5			0	0	0	0	0	0	0	0	0	0	0	0	0
30.71	1187319	林春梅女	林春梅女	林春梅	1186264	1979.12.31	1	1	0	35	0	13.36	10.46	1.83	5.71585	308	24.5	0.159	解脲支原体	1	0	/	/	/	0	0	0	0	/	0	0	1
30.71	1394486	王静女	王静女	王静	1393178	1993.09.22	0	0	1	23	134	11.76	8.87	1.84	4.82065	234	17.2			1	0	0	0	0	0	0	0	0	0	0	0	1
30.71	1442546	黄建秋女A	黄建秋女A	黄建秋	662601	1982.07.09	0	0	0	35	0	11.72	9.23	1.52	6.07237	246			未培养到	1	0	0	0	0	0	1	0	0	0	0	0	1
30.86	1270149	谷漫子	谷漫子	谷漫	1270088	1990.5.24	0	0	0	25	0	12.44	9.51	1.99	4.77889	194	17	/	/	0	0	/	/	/	0	0	0	0	/	0	0	0
30.86	1432291	李素珍女	李素珍女	李素珍	1423215	1987.05.05	0	1	0	30	163	8.8	6.46	1.69	3.82249	235	8			1	0	0	0	0	0	1	0	0	0	0	0	1
30.86	1370419	胡华丹女	胡华丹女	胡华丹	1370235	1990.11.11	0	0	1	26	35	19.02	16.67	1.17	14.2479	248			解脲支原体	0	0	0	0	0	0	0	0	0	正常	0	0	0
30.86	1287686	周冰冰子	周冰冰子	周冰冰	1287163	1989.11.22	0	0	0	26	90	8.16	4.69	2.65	1.76981	211	6	/	解脲支原体	1	0	/	/	/	0	0	0	0	/	0	0	0
30.86	1351257	龚爱君子	龚爱君子	龚爱君	1350941	1980.01.07	0	0	1	36	1.5	9.7	7.44	1.51	4.92715	225				1	0	0	0	0	1	0	0	0	0	0	0	0
31	1470023	叶萍萍子	叶萍萍子	叶萍萍	1477597	1992.11.21	1	0	0	25	11	7.94	5.74	1.47	3.90476	208			未培养到	1	0	0	0	0	0	0	0	0	0	0	0	0
31	1461685	卓阿妙子	卓阿妙子	卓阿妙	1459494	1987.11.10	0	0	0	39	168	13.08	10.88	1.12	9.71429	238	30.1		未培养到	1	0	0	0	0	0	1	0	0	0	0	0	1
31	1442115	李敏女	李敏女	李敏	1439787	1981.09.29	0	0	0	36	0	7.75	4.97	2.1	2.36667	243			未培养到	1	0	0	0	0	2	1	0	0	0	0	0	0
31	1437490	黄华女A	黄华女A	黄华	1437482	1983.07.23	1	1	0	34	4	12.58	8.66	2.33	3.71674	235	63			1	0	0	0	0	1	0	0	0	0	0	0	0
31	1432656	吴倩文女	吴倩文女	吴倩文	1430631	1983.12.21	1	0	1	33	0	11.16	8.41	1.65	5.09697	263	10.6			1	0	0	0	0	2	0	0	0	0	0	0	1
31	1311387	张正红子	张正红子	张正红	1310277	1980.5.17	0	0	1	36	144	9.63	8.69	0.61	14.2459	156	8	/	阴性	1	0	/	/	/	0	1	0	0	/	0	0	0
31	1284930	郑如飞子	郑如飞子	郑如飞	895700	1989.1.12	0	0	1	27	0	16.84	12.48	2.92	4.27397	88	42	/	/	1	0	/	/	/	2	1	0	0	/	0	0	1
31	1218811	赵孝茹子	赵孝茹子	赵孝茹	1217000	1987.6.17	0	0	0	28	192	14.72	12.21	1.54	7.92857	190	23	/	解脲支原体、人型支原体	1	0	/	/	/	0	1	0	0	/	0	0	1
31	1180440	王赛女	王赛女	王赛	1180271	1989.10.31	0	0	1	25	24	29.86	25.9	2.7	9.59259	224	<5	0.958	/	1	0	/	/	/	0	0	0	0	/	0	0	1
31	1288347	陈帆女	陈帆女	陈帆	1286691	1991.7.13	0	0	1	24	216	9.12	7.2	1.1	6.54545	190	72.8	0.306	解脲支原体	1	1	阴性	/	/	0	1	0	0	/	0	0	0
31	1437491	黄华女B	黄华女B	黄华	1437482	1983.07.23	1	1	0	34	4	12.58	8.66	2.33	3.71674	235	63			1	0	0	0	0	1	0	0	0	0	0	0	0
31.14	1270587	林霞女A	林霞女A	林霞	1270505	1982.2.2	1	0	1	34	18	8.77	7	1.1	6.36364	325	6.8	/	/	1	0	/	/	/	0	0	0	0	/	0	0	0
31.14	1270586	林霞子B	林霞子B	林霞	1270505	1982.2.2	1	0	1	34	18	8.77	7	1.1	6.36364	325	6.8	/	/	1	0	/	/	/	0	0	0	0	/	0	0	0
31.14	1468782	吴文芹女	吴文芹女	吴文芹	1468780	1995.11.18	1	0	0	22	168	19.27	16.27	1.76	9.24432	233			未培养到	1	0	0	0	0	0	0	0	0	0	0	0	0
31.14	1461996	余晓丹子	余晓丹子	余晓丹	1461029	1986.07.28	0	0	1	31	19	8.75	6.69	1.37	4.88321	248			未培养到	1	0	0	0	0	0	1	0	0	0	0	0	1
31.14	1440680	刘玉爱子	刘玉爱子	刘玉爱	1440358	1983.10.17	0	0	1	34	0	12.04	8.2	2.9	2.82759	222				1	0	0	0	0	2	1	0	0	0	0	0	0
31.14	1386526	庄如霞女	庄如霞女	庄如霞	1385690	1987.04.17	0	0	0	30	91	11.68	9.23	1.81	5.09945	263	7.8		解脲支原体	1	0	0	0	0	0	0	0	0	0	0	0	0
31.14	1385236	郑水生子	郑水生子	郑水生	1383297	1986.01.21	0	0	1	31	0	8.8	6.29	1.97	3.19289	162				0	0	0	0	0	2	0	0	0	0	0	0	1
31.14	1247199	陈颖女	陈颖女	陈颖	1244846	1979.9.12	0	0	1	36	8	12.66	10.48	1.14	9.19298	277	9.43	/	解脲支原体	1	0	阴性	/	/	0	0	0	0	/	0	0	1
31.14	1228270	蒋菀如子B	蒋菀如子B	蒋菀如	1227548	1975.4.5	1	1	1	40	80	12.68	10.53	1.17	9	204	28.6	/	阴性	1	0	/	/	/	0	0	0	0	/	0	0	0
31.14	1228271	蒋菀如子A	蒋菀如子A	蒋菀如	1227548	1975.4.5	1	1	1	40	80	12.68	10.53	1.17	9	204	28.6	/	阴性	1	0	/	/	/	0	0	0	0	/	0	0	0
31.14	1224235	蒋小敏女	蒋小敏女	蒋小敏	1224230	1989.10.4	0	1	0	25	4	10.76	8.6	1.6	5.375	163	<5	/	/	0	0	/	/	/	0	1	0	0	/	0	0	0
31.14	1275305	李理忠女	李理忠女	李理忠	1275301	1982.11.8	0	1	1	33	0	12.73	8.73	2.89	3.02076	224	/	/	阴性	0	0	/	/	/	0	0	0		/	0	0	0
31.29	1316490	陈丽真女	陈丽真女	陈丽真	1316193	1979.7.20	0	0	1	37	0	14.42	13.16	1.16	11.3448	177	/	/	/	0	0	/	/	/	2	0	0	0	/	0	0	0
31.29	1307572/1291876	蒋才梽(谢小燕子）	蒋才梽(谢小燕子）	谢小燕	1291769	1992.8.6	1	0	0	23	0	12.35	9.04	2.66	3.3985	288	6	/	/	0	0	/	/	/	0	0	0	0	/	0	0	0
31.29	1207901	陈香华女	陈香华女	陈香华	1207862	1984.3.26	0	0	0	31	0	11.17	8.76	1.99	4.40201	291	13.8	/	/	0	0	/	/	/	0	0	0	0	/	0	0	0
31.29	1457723	李菊丽子	李菊丽子	李菊丽	1457702	1983.05.18	0	1	1	34	11	19.39	17.15	1.36	12.6103	127	>90			1	1	正常	0	0	0	0	0	0	0	0	0	0
31.29	1372593	安波娜子	安波娜子	安波娜	1371629	1981.09.08	0	0	1	35	96	14.74	12.99	0.98	13.2551	188	<5.0		解脲支原体	1	0	0	0	0	0	0	0	0	0	0	0	0
31.29	1367437	黄敖宜女	黄敖宜女	黄敖宜	1366361	1987.03.16	0	0	1	29	4	14.03	10.84	2.18	4.97248	184	7.49	0.056		1	0	0	0	0	0	0	0	0	0	0	0	1
31.29	1360068	滕陈翔子	滕陈翔子	滕陈翔	1358575	1995.07.24	0	0	1	21	118	9.33	6.64	1.71	3.88304	249	9.1		解尿支原体	1	0	0	0	0	0	1	0	0	0	0	0	1
31.29	1354621	郑丹丹子	郑丹丹子	郑丹丹	1250433	1985.08.29	0	0	1	31	120	11.57	9.28	1.54	6.02597	210	5.98	0.052	解尿支原体	1	0	0	0	0	0	0	0	0	0	0	0	0
31.29	1346735	朱丽丽子	朱丽丽子	朱丽丽	1346282	1988.01.04	0	0	0	28	0	13.52	10.9	1.6	6.8125	276	37.2			1	0	0	0	0	0	0	0	0	0	0	0	1
31.29	1335319	刘瑞坚子	刘瑞坚子	刘瑞坚	1335306	1977.12.26	0	0	0	38	26	10.26	8.7	1.15	7.56522	166	<5			1	0	0	0	0	0	0	0	0	0	0	0	1
31.29	1323770	王冬冬女	王冬冬女	王冬冬	1323767	1990.11.12	0	0	0	25	15	11.01	8.3	1.93	4.30052	226	16	0.048		1	0	0	0	0	0	0	0	0	0	0	0	0
31.29	1219175	郑洁子	郑洁子	郑洁	1188136	1991.1.22	0	0	0	24	18	14.98	11.97	1.96	6.10714	261	16.6	/	阴性	0	0	/	/	/	0	0	0	0	/	0	0	0
31.29	1441990	严蒙丽女	严蒙丽女	严蒙丽	1441582	1989.07.08	0	0	1	28	0	12.9	10.35	1.83	5.65574	280	14		解脲支原体	1	0	0	0	0	0	0	0	0	0	0	0	0
31.29	1338997	许青松女	许青松女	许青松	1338321	1982.04.18	0	1	1	34	70	7.44	5.26	1.66	3.16867	198	<5		解尿支原体	1	0	0	0	0	0	0	0	0	0	0	0	0
31.43	1321445	李月婵子	李月婵子	李月婵	1321437	1986.11.17	0	0	0	29	0	13.79	11.8	1.1	10.7273	174	14.9	未查	未查	0	0	未查	无	未查	0	0	0	0	未查	0	0	1
31.43	1322600	毛涵煜	毛涵煜	潘璐璐	1321449	1988.01.12	0	0	1	28	110	7.5	4.84	2.07	2.33816	161	<5	未查	解脲支原体	1	0	未查	无	未查	0	0	0	0	未查	0	0	0
31.43	1273067	朱斯思女	朱斯思女	朱斯思	1272103	1989.7.23	0	0	0	26	72	12.04	10.3	1.2	8.58333	219	8.1	/	/	1	0	/	/	/	0	0	0		/	0	0	0
31.43	1442748	章稀女	章稀女	章稀	1441222	1992.11.20	0	0	1	25	0	16.57	14.16	1.16	12.2069	198	87.7		解脲支原体、白色念珠菌	1	0	0	0	0	0	0	0	0	0	0	0	0
31.43	1390573	贾凤金女	贾凤金女	贾凤金	838725	1985.04.18	1	1	0	32	0	7.92	5.48	1.63	3.36196	212	5.6			1	0	0	0	0	0	0	0	0	0	0	0	0
31.43	1390574	贾凤金子	贾凤金子	贾凤金	838725	1985.04.18	1	1	0	32	0	7.92	5.48	1.63	3.36196	212	5.6			1	0	0	0	0	0	0	0	0	0	0	0	0
31.43	1385493	孟晓兰女	孟晓兰女	孟晓兰	1384969	1976.07.06	0	0	1	40	0	7.1	6.23	0.57	10.9298	142	10.7			1	0	0	0	0	0	1	0	0	0	0	0	1
31.43	1334295	柯若洁子	柯若洁子	柯若洁	1333489	1992.05.26	0	0	0	24	96	12.23	10.95	0.69	15.8696	254	16.3		解尿支原体	1	0	0	0	0	0	0	0	0	0	0	0	0
31.43	1349368	王小素女	王小素女	王小素	1349362	1988.08.01	0	0	1	28	0	13.88	12.63	1.14	11.0789	81	24.2			1	0	0	0	0	0	1	0	0	0	0	0	1
31.57	1316487	黎凤荣女	黎凤荣女	黎凤荣	1315184	1980.9.20	0	1	1	35	0	12.41	9.09	2.08	4.37019	282	<5	/	/	0	0	/	/	/	0	1	0	0	/	0	0	0
31.57	1307620	董瑞亚女B	董瑞亚女B	董瑞亚	1302746	1986.8.8	1	1	1	29	0	6.64	4.5	1.56	2.88462	134	5.09	/	/	0	0	/	/	/	2	0	0	0	/	0	0	0
31.57	1307621	董瑞亚女A	董瑞亚女A	董瑞亚	1302746	1986.8.8	1	1	1	29	0	6.64	4.5	1.56	2.88462	134	5.09	/	/	0	0	/	/	/	2	0	0	0	/	0	0	0
31.57	1291704	薛永清女B	薛永清女B	薛永清	1291576	1988.9.16	1	1	1	27	21	10.5	9.41	1.01	9.31683	219	10	/	/	0	0	/	/	/	0	0	0	1	/	0	0	0
31.57	1291705	薛永清子A	薛永清子A	薛永清	1291576	1988.9.16	1	1	1	27	21	10.5	9.41	1.01	9.31683	219	10	/	/	0	0	/	/	/	0	0	0	1	/	0	0	0
31.57	1277153	伍雪燕子	伍雪燕子	伍雪燕	1277130	1979.8.4	0	0	1	36	16	11.87	10.53	0.98	10.7449	229	10	/	/	1	0	/	/	/	0	1	1	0	/	0	0	0
31.57	1369441	赵红芳女B	赵红芳女B	赵红芳	1366800	1982.03.03	1	1	1	35	0	6.69	4.65	1.25	3.72	275	24.5			1	1	0	0	0	2	0	0	0	0	0	0	1
31.57	1369443	赵红芳女A	赵红芳女A	赵红芳	1366800	1982.03.03	1	1	1	35	0	6.69	4.65	1.25	3.72	275	24.5			1	1	0	0	0	2	0	0	0	0	0	0	1
31.57	1360886	应蕊涵子	应蕊涵子	应蕊涵	1360868	1989.06.04	0	0	1	27	0	10.06	8.18	0.93	8.7957	213	18.7			1	1	0	0	0	0	0	0	0	0	0	0	1
31.57	1360462	苏凤英女	苏凤英女	苏凤英	1356231	1980.04.12	0	0	0	36	97	16.77	14.37	1.14	12.6053	235			解尿支原体、人型衣原体	1	0	0	0	0	0	1	0	0	0	0	0	0
31.57	1350677	蒋建华子	蒋建华子	蒋建华	1350628	1982.12.29	0	0	0	32	0	5.68	4.01	1.37	2.92701	84				1	0	0	0	0	2	0	0	0	0	0	0	1
31.57	1348109	黄苏娇子B	黄苏娇子B	黄苏娇	1347626	1977.12.17	1	1	1	39	48	9.15	7.7	0.9	8.55556	228	7.1			1	0	0	0	0	0	0	0	0	0	0	0	1
31.57	1348110	黄苏娇子A	黄苏娇子A	黄苏娇	1347626	1977.12.17	1	1	1	39	48	9.15	7.7	0.9	8.55556	228	7.1			1	0	0	0	0	0	0	0	0	0	0	0	1
31.57	1237387	王玉飞子	王玉飞子	王玉飞	1237375	1985.8.25	0	0	1	30	19	18.13	15.39	1.15	13.3826	253	64	/	/	1	0	/	/	/	0	0	0	0	/	0	0	1
31.57	1215539	向海军子	向海军子	向海军	1214709	1989.9.28	0	0	1	25	0	7.41	5.1	1.73	2.94798	335	/	/	/	0	0	/	/	/	0	0	0	0	/	0	0	0
31.57	1211341	周北雁女	周北雁女	周北雁	1210554	1989.9.24	0	1	0	25	60	12.68	9.63	2	4.815	201	14.4	/	/	1	0	/	/	/	0	0	0	0	/	0	0	0
31.57	1195176	柯细萍子	柯细萍子	柯细萍	1193513	1994.1.24	0	0	1	21	168	5.63	4.07	0.96	4.23958	169	<5	/	解脲支原体、人型支原体	1	0	/	/	/	0	0	0	0	/	0	0	1
31.71	1304515	陈雪丹子	陈雪丹子	陈雪丹	1304442	1998.7.12	0	0	0	17	0	14.09	12.34	0.98	12.5918	289	17	/	/	0	0	/	/	/	0	0	0	0	/	0	0	0
31.71	1269962	颜子秋子	颜子秋子	颜子秋	1264121	1981.1.21	0	0	1	34	576	4.97	3.69	0.71	5.19718	269	2.97	/	解脲支原体	1	0	/	/	/	0	0	0	0	/	0	0	1
31.71	1240981	李艳女	李艳女	李艳	1239647	1981.5.26	0	0	1	34	135	9.76	8.99	0.61	14.7377	166	10	/	解脲支原体、人型支原体	1	0	/	/	/	0	0	0	0	变性蜕膜组织及绒毛	0	0	1
31.71	1459372	兰秀文女	兰秀文女	兰秀文	1459369	1993.05.19	0	0	1	24	0	18.2	14.84	2.28	6.50877	117				1	0	0	0	0	2	0	0	0	0	0	0	0
31.71	1455557	章月女	章月女	章月	1453268	1978.08.01	0	0	1	38	0	6.07	3.6	1.82	1.97802	134				1	0	0	0	0	2	1	0	0	0	0	0	0
31.71	1444783	李艳红子A	李艳红子A	李艳红	1444633	1987.08.07	1	1	1	30	14	7.61	6.35	1.02	6.22549	224	<5		未培养到	0	0	0	0	0	0	0	0	0	0	0	0	0
31.71	1444785	李艳红女B	李艳红女B	李艳红	1444633	1987.08.07	1	1	1	30	14	7.61	6.35	1.02	6.22549	224	<5		未培养到	0	0	0	0	0	0	0	0	0	0	0	0	0
31.71	1413538	张莹莹子	张莹莹子	张莹莹	1407843	1987.09.16	0	0	1	29	499	11.29	9.9	0.94	10.5319	199	7.4	0.069	解脲支原体	1	0	0	0	0	0	1	0	0	0	0	0	1
31.71	1406090	陈双萍子	陈双萍子	陈双萍	1398989	1987.04.15	0	0	0	30	0	12.51	10.84	1.12	9.67857	113			解脲支原体	1	0	0	0	0	0	1	0	0	0	0	0	1
31.71	1351102	徐银燕女A	徐银燕女A	徐银燕	878134	1983.11.04	1	1	1	33	13	17.65	16.52	0.88	18.7727	187	42			1	0	0	0	0	0	0	0	0	0	0	0	1
31.71	1351103	徐银燕女B	徐银燕女B	徐银燕	878134	1983.11.04	1	1	1	33	13	17.65	16.52	0.88	18.7727	187	42			1	0	0	0	0	0	0	0	0	0	0	0	1
31.71	1345200	刘天会女	刘天会女	刘天会	1345115	1994.10.02	0	0	1	22	5	14.18	9.66	3.3	2.92727	239				1	0	0	0	0	0	0	0	0	0	0	0	0
31.71	1331522	夏小荣子	夏小荣子	夏小荣	1330804	1986.07.02	0	0	1	30	0	8.27	7.31	0.85	8.6	218				1	1	0	0	0	2	0	0	0	0	0	0	1
31.71	1254041	肖水钗子	肖水钗子	肖水钗	1253435	1989.2.11	0	0	1	26	84	6.77	4.39	1.41	3.11348	174	<1	/	阴性	1	0	/	/	/	0	0	0	0	/	0	0	0
31.71	1200267	陆玉平女B	陆玉平女B	陆玉平	1197921	1990.11.21	1	1	1	24	0	9.93	7.32	1.79	4.08939	354	2.67	/	志贺菌群、解脲支原体	1	0	/	/	/	0	0	0	0	/	0	0	1
31.71	1200266	陆玉平女A	陆玉平女A	陆玉平	1197921	1990.11.21	1	1	1	24	0	9.93	7.32	1.79	4.08939	354	2.67	/	志贺菌群、解脲支原体	1	0	/	/	/	0	0	0	0	/	0	0	1
31.86	1316873	林伟女	林伟女	林伟	849040	1982.9.28	0	0	0	33	91	9.22	7.33	1.15	6.37391	142	5.85	/	解脲支原体、人型支原体	1	0	/	/	/	0	1	0	0	/	0	0	1
31.86	1201621	黄秀秀子	黄秀秀子	黄秀秀	1201619	1991.2.23	0	0	0	24	0	16.84	14.7	1.5	9.8	173	5.1	/	/	0	0	/	/	/	0	0	0	0	/	0	0	0
31.86	1474702	倪李贵子B	倪李贵子B	倪李贵	810739	1981.03.09	1	1	1	37	0	7.34	4.91	1.56	3.14744	225	<6		未培养到	1	0	0	0	0	0	1	0	0	0	0	0	0
31.86	1474704	倪李贵子A	倪李贵子A	倪李贵	810739	1981.03.09	1	1	1	37	0	7.34	4.91	1.56	3.14744	225	<6		未培养到	1	0	0	0	0	0	1	0	0	0	0	0	0
31.86	1448083	陈宝珍女B	陈宝珍女B	陈宝珍	1440993	1993.07.10	1	1	0	24	2	6.99	5.65	0.74	7.63514	173	68		白色念珠菌	1	1	0	0	0	0	1	0	0	0	0	0	0
31.86	1448003	陈宝珍子A	陈宝珍子A	陈宝珍	1440993	1993.07.10	1	1	0	24	2	6.99	5.65	0.74	7.63514	173	68		白色念珠菌	1	1	0	0	0	0	1	0	0	0	0	0	0
31.86	1441205	金汤汤子	金汤汤子	金汤汤	1441125	1984.07.01	0	0	0	33	0	8.8	6.24	1.73	3.60694	151				0	0	0	0	0	0	0	0	0	0	0	0	0
31.86	1400182	吴芳柳子	吴芳柳子	吴芳柳	1399481	1985.10.05	0	0	1	31	72	13.73	10.83	2.02	5.36139	270			解脲支原体、人性支原体	0	0	0	0	0	0	0	0	0	0	0	0	0
31.86	1372767	施美洁女	施美洁女	施美洁	1366788	1984.12.17	0	0	1	32	0	9.69	8.1	1.01	8.0198	174	17.2			1	0	0	0	0	0	0	1	0	0	0	1	1
31.86	1364461	陈赛娟子B	陈赛娟子B	陈赛娟	1364163	1983.09.05	1	0	1	33	0	7.84	4.71	2.37	1.98734	139	5.7			1	0	0	0	0	0	0	0	0	0	0	0	0
31.86	1364460	陈赛娟子A	陈赛娟子A	陈赛娟	1364163	1983.09.05	1	0	1	33	0	7.84	4.71	2.37	1.98734	139	5.7			1	0	0	0	0	0	0	0	0	0	0	0	0
31.86	1252952	周培玲女A	周培玲女A	周培玲	1250151	1991.7.21	1	0	1	24	240	5.55	3.37	1.57	2.1465	337	6.89	/	B群链球菌、解脲支原体	1	0	/	/	/	2	0	1	0	/	0	0	1
31.86	1252951	周培玲女B	周培玲女B	周培玲	1250151	1991.7.21	1	0	1	24	240	5.55	3.37	1.57	2.1465	337	6.89	/	B群链球菌、解脲支原体	1	0	/	/	/	2	0	1	0	/	0	0	1
31.86	1234157	成丽芬子	成丽芬子	成丽芬	1233477	1992.5.1	0	0	1	23	0	7.66	6.2	1	6.2	223	<5	/	/	1	0	/	/	/	0	0	0	0	/	0	0	0
31.86	1233492	柯紫容女	柯紫容女	柯紫容	1232840	1981.10.9	0	0	0	33	111	9.65	7.6	1.5	5.06667	197	2	/	解脲支原体、人型支原体	1	0	/	/	/	0	1	0	0	/	0	0	0
31.86	1189491	庄小燕女B	庄小燕女B	庄小燕	1188803	1995.11.6	1	0	0	19	0	17.5	16.22	1.1	14.7455	173	41.5	/	/	0	0	/	/	/	0	0	0	0	/	0	0	1
31.86	1189495	庄小燕女A	庄小燕女A	庄小燕	1188803	1995.11.6	1	0	0	19	0	17.5	16.22	1.1	14.7455	173	41.5	/	/	0	0	/	/	/	0	0	0	0	/	0	0	1
31.86	1201620	黄金钗子	黄金钗子	黄金钗	1201419	1976.1.14	0	0	1	39	0	14.08	11.16	1.5	7.44	268	13.8	/	解脲支原体	1	0	/	/	/	0	1	0	0	/	0	0	1
31.86	1463817	张笑依子	张笑依子	张笑依	1463781	1980.3.17	0	0	1	37	24	10.04	7.67	1.56	4.91667	85			未培养到	1	0	0	0	0	2	1	0	0	0	0	0	1
